# Supplementary material for: Chromosomal and gonadal sex drive sex differences in lipids and hepatic gene expression in response to hypercholesterolemia and statin treatment
Source: Biol Sex Differ. 2022 Nov 4;13:63. doi: 10.1186/s13293-022-00474-8 (PMC9636767; doi:10.1186/s13293-022-00474-8)
Supplement: Supplementary file 4 — Additional file 4. Table S4. FCG gonadally-regulated genes compared to growth hormone regulated genes. [file 13293_2022_474_MOESM4_ESM.xlsx]

## Sheet: Sup Table 4
Supplemental Table 4: comparisons of FCG gonadal-regulated genes to growth hormone induced genes in males (Lau-Corona et. al.) and sex-dependent gene expression in growth hormone receptor knockout female and male mice (Sarmento-Cabral et. al.).
Column headers	Column Description
Ensembl ID	Ensembl gene ID
Gene Symbol	Gene symbol
Chromosome	Chromosome
Base Mean	FCG Mean normalized counts for all samples within the cohort
log2 FoldChange	FCG Gene expression fold change between mice with ovaries and mice with testes (log 2)
pvalue	FCG DESeq2 Wald p value
Adjusted pvalue	FCG DESeq2 adjusted p value (Benjaminin-Hochberg)
GH (4 d) Responsive in CD-1 Male Mice	Genes with differential expression (adj p<0.01) in CD-1 male mice treated with growth hormone for 4 days with fold change direction matching female to male comparison.
CD-1 Male to Female Difference	Genes with differential expression (adj p<0.01) between CD-1 male and female mice.
Sex Difference in GHR KO mice	Genes with differential expression (adj p<0.05) between GHR KO female and male mice
Sheet Name	Description
FCG Ov to Te Compared to GH	951 protein-coding genes identified by Lau-Corona et. al. to have sex-dependent expression differences between CD-1 female and male mice. Genes are annotated for response to growth hormone treatment in males and aligned with differential gene analysis (DESeq2) results for gonadal effect in FCG mice (XX ovaries plus XY ovaries verses XX testes plus XY testes).
FCG Ov to Te Compared to GHR KO	633 genes identified by Sarmento-Cabral et. al. to be regulated in a sex-dependent manner in growth hormone receptor (GHR) knockout mice that were identified to be gonadally regualted in the FCG mice. Genes are annotated for sex-dependent regulation in GHR KO mice and aligned with differential gene analysis (DESeq2) results for gonadal effect in FCG mice (XX ovaries plus XY ovaries verses XX test…

## Sheet: FCG Ov to Te Compared to GH 
Ensembl ID	Gene Symbol	Chromosome	Base Mean	log2 FoldChange	pvalue	Adjusted pvalue	GH (4 d) Responsive in CD-1 Male Mice	CD-1 Male to Female Difference
ENSMUSG00000073842	Mup7	chr4	37621	-8.0731	5e-128	9.58e-124	yes - GH repressed	Male enriched
ENSMUSG00000068086	Cyp2d9	chr15	14807.4	-5.3277	5.22e-126	5e-122	yes - GH repressed	Male enriched
ENSMUSG00000053303	Slc22a26	chr19	2079.71	7.0688	7.45e-88	4.76e-84	yes - GH induced	Female enriched
ENSMUSG00000042589	Cux2	chr5	1266.94	6.0791	1.56e-86	7.46e-83	yes - GH induced	Female enriched
ENSMUSG00000073834	Mup11	chr4	9703	-7.4229	3.89e-84	1.49e-80	yes - GH repressed	Male enriched
ENSMUSG00000073830	Mup14	chr4	3582.51	-6.6552	1.44e-74	4.61e-71	yes - GH repressed	Male enriched
ENSMUSG00000038754	Elovl3	chr19	1879.14	-6.6399	7.22e-74	1.98e-70	yes - GH repressed	Male enriched
ENSMUSG00000026691	Fmo3	chr1	3640.07	7.6518	7.3e-68	1.75e-64	yes - GH induced	Female enriched
ENSMUSG00000078597	Cyp4a12b	chr4	1217.59	-8.3552	6.77e-67	1.44e-63	yes - GH repressed	Male enriched
ENSMUSG00000078683	Mup1	chr4	1325.54	-8.3169	1.06e-66	2.04e-63	yes - GH repressed	Male enriched
ENSMUSG00000094793	Mup12	chr4	898.442	-6.8514	2.61e-55	4.55e-52	yes - GH repressed	Male enriched
ENSMUSG00000028603	Scp2	chr4	53151.3	-1.6492	6.74e-55	1.08e-51	yes - GH repressed	Male enriched
ENSMUSG00000030004	Nat8	chr6	125.455	-4.2522	7.05e-53	1.04e-49	yes - GH repressed	Male enriched
ENSMUSG00000022181	C6	chr15	7346.86	-3.1223	1.27e-52	1.74e-49	yes - GH repressed	Male enriched
ENSMUSG00000032420	Nt5e	chr9	609.049	3.3314	2.57e-52	3.28e-49	yes - GH induced	Female enriched
ENSMUSG00000025004	Cyp2c40	chr19	1684.03	5.5357	1.65e-45	1.85e-42	yes - GH induced	Female enriched
ENSMUSG00000039519	Cyp7b1	chr3	5544.47	-4.3511	2.06e-42	1.98e-39	yes - GH repressed	Male enriched
ENSMUSG00000029802	Abcg2	chr6	1570.39	-1.8288	4.3e-41	3.92e-38	yes - GH repressed	Male enriched
ENSMUSG00000066153	Mup21	chr4	7347.78	-4.8812	1.88e-36	1.57e-33	yes - GH repressed	Male enriched
ENSMUSG00000025270	Alas2	chrX	1704.06	-2.4821	3.43e-35	2.74e-32	yes - GH repressed	Male enriched
ENSMUSG00000092008	Cyp2c69	chr19	3430.91	6.8599	7.91e-35	6.06e-32	yes - GH induced	Female enriched
ENSMUSG00000027983	Cyp2u1	chr3	1062.81	-3.8321	4.47e-32	3.17e-29	yes - GH repressed	Male enriched
ENSMUSG00000078672	Mup20	chr4	56879.7	-6.5717	5.31e-32	3.63e-29	yes - GH repressed	Male enriched
ENSMUSG00000038576	Susd4	chr1	900.796	-4.0976	5.63e-32	3.72e-29	yes - GH repressed	Male enriched
ENSMUSG00000067656	Slc22a27	chr19	409.678	5.4446	7.75e-32	4.95e-29	yes - GH induced	Female enriched
ENSMUSG00000038092	Hsd3b5	chr3	2520.83	-6.9221	5.04e-31	3.11e-28	yes - GH repressed	Male enriched
ENSMUSG00000024424	Ttc39c	chr18	7561.34	-2.0455	3.2e-30	1.92e-27	yes - GH repressed	Male enriched
ENSMUSG00000069520	Tmem19	chr10	2814.93	-1.3126	3.02e-29	1.75e-26	no	Male enriched
ENSMUSG00000072568	Lratd2	chr15	647.895	1.7632	6.75e-29	3.81e-26	yes - GH induced	Female enriched
ENSMUSG00000069668	Sult3a1	chr10	592.457	7.8052	2.11e-28	1.13e-25	yes - GH induced	Female enriched
ENSMUSG00000027870	Hao2	chr3	124.446	4.7306	2.63e-28	1.36e-25	yes - GH induced	Female enriched
ENSMUSG00000091867	Cyp2a22	chr7	1144.04	4.8968	3.49e-28	1.76e-25	yes - GH induced	Female enriched
ENSMUSG00000005268	Prlr	chr15	5092.07	2.3487	5.25e-28	2.52e-25	yes - GH induced	Female enriched
ENSMUSG00000079494	Nat8f5	chr6	47.548	-5.8795	3.14e-27	1.47e-24	yes - GH repressed	Male enriched
ENSMUSG00000025795	Rassf3	chr10	2638.67	-1.1	6.76e-27	3.08e-24	no	Male enriched
ENSMUSG00000043671	Dpy19l3	chr7	428.935	-2.4708	1.33e-26	5.77e-24	no	Male enriched
ENSMUSG00000032386	Trip4	chr9	1557.36	-0.8122	2.12e-26	9.01e-24	yes - GH repressed	Male enriched
ENSMUSG00000026669	Mcm10	chr2	1559.22	-1.7124	1.41e-25	5.74e-23	yes - GH repressed	Male enriched
ENSMUSG00000031767	Nudt7	chr8	9663.88	-2.4725	1.73e-25	6.79e-23	yes - GH repressed	Male enriched
ENSMUSG00000066071	Cyp4a12a	chr4	2370.89	-7.1758	1.74e-25	6.79e-23	yes - GH repressed	Male enriched
ENSMUSG00000021376	Tpmt	chr13	906.377	-1.1524	3.33e-25	1.28e-22	no	Male enriched
ENSMUSG00000075551	Cyp3a41a	chr5	725.777	7.5763	7.01e-25	2.58e-22	yes - GH induced	Female enriched
ENSMUSG00000022032	Scara5	chr14	685.699	-6.4423	7.16e-25	2.59e-22	yes - GH repressed	Male enriched
ENSMUSG00000060803	Gstp1	chr19	10760.9	-2.8829	2.56e-24	8.86e-22	yes - GH repressed	Male enriched
ENSMUSG00000030237	Slco1a4	chr6	1683.65	2.9405	1.04e-22	3.44e-20	yes - GH induced	Female enriched
ENSMUSG00000056978	Hamp2	chr7	3448.52	5.6316	4.67e-22	1.49e-19	yes - GH induced	Female enriched
ENSMUSG00000054417	Cyp3a44	chr5	509.168	7.3576	1.31e-21	4.12e-19	yes - GH induced	Female enriched
ENSMUSG00000039682	Lap3	chr5	7001.62	-0.6507	1.62e-21	5e-19	no	Male enriched
ENSMUSG00000068877	Selenbp2	chr3	4815.34	-5.7462	1.78e-21	5.4e-19	yes - GH repressed	Male enriched
ENSMUSG00000024211	Grm8	chr6	53.789	-4.8393	1.83e-21	5.47e-19	no	Male enriched
ENSMUSG00000055782	Abcd2	chr15	1566.38	2.593	6.3e-21	1.83e-18	yes - GH induced	Female enriched
ENSMUSG00000026664	Phyh	chr2	37971.9	-0.8557	8.33e-21	2.38e-18	yes - GH repressed	Male enriched
ENSMUSG00000025003	Cyp2c39	chr19	166.028	3.4483	1.04e-20	2.87e-18	yes - GH induced	Female enriched
ENSMUSG00000061906	Ugt2b38	chr5	148.079	-6.2251	1.17e-20	3.2e-18	yes - GH repressed	Male enriched
ENSMUSG00000024365	Cyp21a1	chr17	34.501	-6.2699	8.42e-20	2.1e-17	yes - GH repressed	Male enriched
ENSMUSG00000003555	Cyp17a1	chr19	3884.72	2.873	4.36e-19	1.07e-16	yes - GH induced	Female enriched
ENSMUSG00000040170	Fmo2	chr1	1293.56	2.5301	5.94e-19	1.44e-16	yes - GH induced	Female enriched
ENSMUSG00000046603	Tcaim	chr9	506.788	-0.824	7.26e-19	1.74e-16	yes - GH repressed	Male enriched
ENSMUSG00000031605	Klhl2	chr8	954.049	-0.734	9.62e-19	2.27e-16	yes - GH repressed	Male enriched
ENSMUSG00000059908	Mug1	chr6	82278.4	-1.4562	2.27e-18	5.25e-16	yes - GH repressed	Male enriched
ENSMUSG00000029656	C8b	chr4	7291.23	-2.114	4.35e-18	9.57e-16	yes - GH repressed	Male enriched
ENSMUSG00000063590	Slc22a28	chr19	131.502	-4.1137	4.3e-18	9.57e-16	yes - GH repressed	Male enriched
ENSMUSG00000021242	Npc2	chr12	2545.32	0.6088	5.93e-18	1.29e-15	yes - GH induced	Female enriched
ENSMUSG00000067219	Nipal1	chr5	552.715	2.8097	1.6e-17	3.38e-15	yes - GH induced	Female enriched
ENSMUSG00000026767	Mindy3	chr2	666.312	-0.5852	3e-17	6.12e-15	no	Male enriched
ENSMUSG00000035836	Ugt2b1	chr5	7557.9	-1.617	3.38e-17	6.68e-15	yes - GH repressed	Male enriched
ENSMUSG00000022620	Arsa	chr15	1617.84	-1.7833	4.05e-17	7.92e-15	yes - GH repressed	Male enriched
ENSMUSG00000070811	Sult2a2	chr7	189.794	5.2115	9.94e-17	1.9e-14	no	Female enriched
ENSMUSG00000052974	Cyp2f2	chr7	30295.6	-1.4954	1.73e-16	3.18e-14	yes - GH repressed	Male enriched
ENSMUSG00000048376	F2r	chr13	1308.91	-1.2925	2.91e-16	5.12e-14	yes - GH repressed	Male enriched
ENSMUSG00000030275	Etnk1	chr6	3121.85	-0.6919	3.7e-16	6.44e-14	yes - GH repressed	Male enriched
ENSMUSG00000030654	Arl6ip1	chr7	3746.35	-0.5001	3.83e-16	6.61e-14	yes - GH repressed	Male enriched
ENSMUSG00000062061	Obp2a	chr2	15.759	-7.6827	5.14e-16	8.8e-14	yes - GH repressed	Male enriched
ENSMUSG00000022347	A1bg	chr15	1695.37	6.0816	2.21e-15	3.56e-13	yes - GH induced	Female enriched
ENSMUSG00000058207	Serpina3k	chr12	150787	-1.9336	2.28e-15	3.64e-13	yes - GH repressed	Male enriched
ENSMUSG00000048782	Insc	chr7	325.566	-1.6229	2.34e-15	3.7e-13	yes - GH repressed	Male enriched
ENSMUSG00000029153	Ociad2	chr5	629.102	-1.1492	3.2e-15	5.03e-13	yes - GH repressed	Male enriched
ENSMUSG00000031974	Abcb10	chr8	863.789	-0.7624	3.79e-15	5.91e-13	yes - GH repressed	Male enriched
ENSMUSG00000047036	Zfp445	chr9	3231.1	-1.1588	4.5e-15	6.96e-13	yes - GH repressed	Male enriched
ENSMUSG00000025630	Hprt	chrX	1095.05	-0.4622	5.22e-15	7.88e-13	no	Male enriched
ENSMUSG00000049086	Bmyc	chr2	192.293	-1.0631	7.9e-15	1.17e-12	yes - GH repressed	Male enriched
ENSMUSG00000022149	C9	chr15	14317.5	-1.3442	1.32e-14	1.89e-12	yes - GH repressed	Male enriched
ENSMUSG00000064294	Aox3	chr1	14530.4	-2.0154	1.43e-14	2.03e-12	yes - GH repressed	Male enriched
ENSMUSG00000037669	Ldah	chr12	1311.1	-0.7361	1.64e-14	2.27e-12	yes - GH repressed	Male enriched
ENSMUSG00000058523	Mup5	chr4	21.006	-3.4612	3.09e-14	4.21e-12	no	Male enriched
ENSMUSG00000057069	Ero1lb	chr13	1749.26	-0.9836	4.09e-14	5.51e-12	no	Male enriched
ENSMUSG00000027261	Hao1	chr2	5039.41	-1.0665	4.35e-14	5.83e-12	yes - GH repressed	Male enriched
ENSMUSG00000031826	Usp10	chr8	2291.95	-0.6121	4.87e-14	6.44e-12	no	Male enriched
ENSMUSG00000032808	Cyp2c38	chr19	2570.76	2.7282	7.62e-14	9.87e-12	yes - GH induced	Female enriched
ENSMUSG00000078675	Mup16	chr4	493.788	-4.4314	1.02e-13	1.3e-11	yes - GH repressed	Male enriched
ENSMUSG00000041567	Serpina12	chr12	1492.68	-2.8332	1.17e-13	1.47e-11	yes - GH repressed	Male enriched
ENSMUSG00000039958	Etfbkmt	chr6	950.518	-1.4546	1.43e-13	1.78e-11	yes - GH repressed	Male enriched
ENSMUSG00000030562	Nox4	chr7	1141.11	-1.5745	1.52e-13	1.88e-11	yes - GH repressed	Male enriched
ENSMUSG00000020432	Tcn2	chr11	4920.8	0.7606	1.92e-13	2.31e-11	yes - GH induced	Female enriched
ENSMUSG00000060560	Ces4a	chr8	49.582	-3.5638	2.18e-13	2.56e-11	yes - GH repressed	Male enriched
ENSMUSG00000049404	Rarres1	chr3	1083.88	-2.036	2.77e-13	3.2e-11	yes - GH repressed	Male enriched
ENSMUSG00000001665	Gstt3	chr10	789.449	1.6619	3.13e-13	3.59e-11	yes - GH induced	Female enriched
ENSMUSG00000030711	Sult1a1	chr7	8435.39	1.0162	3.33e-13	3.8e-11	yes - GH induced	Female enriched
ENSMUSG00000031665	Sall1	chr8	1649.14	1.0822	4.15e-13	4.68e-11	yes - GH induced	Female enriched
ENSMUSG00000020458	Rtn4	chr11	2784.36	0.7506	4.84e-13	5.39e-11	yes - GH induced	Female enriched
ENSMUSG00000069922	Ces3a	chr8	31582.6	-1.7699	5.89e-13	6.49e-11	yes - GH repressed	Male enriched
ENSMUSG00000046032	Snx12	chrX	370.449	0.5686	6.19e-13	6.74e-11	yes - GH induced	Female enriched
ENSMUSG00000041698	Slco1a1	chr6	7374.01	-4.1134	7.13e-13	7.72e-11	yes - GH repressed	Male enriched
ENSMUSG00000040536	Necab1	chr4	1443.63	-0.8962	8.62e-13	9.28e-11	no	Male enriched
ENSMUSG00000078798	Sult2a1	chr7	307.669	5.6507	9.81e-13	1.04e-10	no	Female enriched
ENSMUSG00000029833	Trim24	chr6	1703.13	1.2325	1.06e-12	1.12e-10	yes - GH induced	Female enriched
ENSMUSG00000047547	Cltb	chr13	1470.16	-0.7884	1.13e-12	1.18e-10	no	Male enriched
ENSMUSG00000028995	Fam126a	chr5	403.693	1.0118	1.28e-12	1.33e-10	yes - GH induced	Female enriched
ENSMUSG00000021065	Fut8	chr12	205.504	1.0266	1.32e-12	1.36e-10	no	Female enriched
ENSMUSG00000089943	Ugt1a5	chr1	1309.57	2.7148	1.72e-12	1.75e-10	yes - GH induced	Female enriched
ENSMUSG00000045672	Col27a1	chr4	1021.17	-1.5782	1.97e-12	2e-10	yes - GH repressed	Male enriched
ENSMUSG00000021416	Eci3	chr13	29.682	6.6703	2.46e-12	2.45e-10	yes - GH induced	Female enriched
ENSMUSG00000068394	Cep152	chr2	174.133	0.9322	2.65e-12	2.62e-10	no	Female enriched
ENSMUSG00000020122	Egfr	chr11	20092.4	-1.9133	2.71e-12	2.66e-10	yes - GH repressed	Male enriched
ENSMUSG00000027808	Serp1	chr3	5958.06	-0.755	3.77e-12	3.63e-10	no	Male enriched
ENSMUSG00000049685	Cyp2g1	chr7	75.791	3.0475	4.16e-12	3.98e-10	yes - GH induced	Female enriched
ENSMUSG00000074254	Cyp2a4	chr7	19109.2	2.2111	4.53e-12	4.32e-10	yes - GH induced	Female enriched
ENSMUSG00000060807	Serpina6	chr12	9000.52	1.4484	4.92e-12	4.65e-10	yes - GH induced	Female enriched
ENSMUSG00000021594	Srd5a1	chr13	1701.29	-1.7213	6.2e-12	5.77e-10	yes - GH repressed	Male enriched
ENSMUSG00000074639	Rdh16f2	chr10	3525.31	1.4865	1.09e-11	9.87e-10	yes - GH induced	Female enriched
ENSMUSG00000028538	St3gal3	chr4	2431.54	-0.6854	1.23e-11	1.11e-09	no	Male enriched
ENSMUSG00000026692	Fmo4	chr1	394.289	0.9918	1.51e-11	1.32e-09	yes - GH induced	Female enriched
ENSMUSG00000089873	Mup13	chr4	20.949	-3.0019	1.84e-11	1.61e-09	no	Male enriched
ENSMUSG00000078799	Sult2a5	chr7	37.432	7.1663	2.99e-11	2.57e-09	no	Female enriched
ENSMUSG00000078686	Mup9	chr4	25.85	-3.4489	3.25e-11	2.78e-09	yes - GH repressed	Male enriched
ENSMUSG00000078686	Mup9	chr4	25.85	-3.4489	3.25e-11	2.78e-09	no	Male enriched
ENSMUSG00000008540	Mgst1	chr6	51685.8	-0.7174	3.99e-11	3.38e-09	yes - GH repressed	Male enriched
ENSMUSG00000049115	Agtr1a	chr13	2214.74	0.6694	4.02e-11	3.39e-09	no	Female enriched
ENSMUSG00000009894	Snap47	chr11	1497	-0.6495	4.32e-11	3.6e-09	no	Male enriched
ENSMUSG00000021823	Vcl	chr14	1463.53	-0.591	5.67e-11	4.58e-09	yes - GH repressed	Male enriched
ENSMUSG00000075552	Cyp3a41b	chr5	59.565	7.3772	5.79e-11	4.66e-09	yes - GH induced	Female enriched
ENSMUSG00000070810	Sult2a6	chr7	22.896	7.4304	7.2e-11	5.72e-09	no	Female enriched
ENSMUSG00000070332	Trim80	chr11	30.191	2.3069	8.01e-11	6.27e-09	yes - GH induced	Female enriched
ENSMUSG00000035031	C8a	chr4	21605.7	-1.8009	8.99e-11	6.93e-09	yes - GH repressed	Male enriched
ENSMUSG00000036151	Tm6sf2	chr8	1144.63	0.8796	9.01e-11	6.93e-09	yes - GH induced	Female enriched
ENSMUSG00000064262	Gimap8	chr6	245.278	0.8772	9.41e-11	7.21e-09	yes - GH induced	Female enriched
ENSMUSG00000022340	Sybu	chr15	51.268	2.6282	1.13e-10	8.6e-09	yes - GH induced	Female enriched
ENSMUSG00000024924	Vldlr	chr19	279.107	2.9538	1.31e-10	9.88e-09	yes - GH induced	Female enriched
ENSMUSG00000096688	Mup17	chr4	9700.7	-3.8577	1.57e-10	1.17e-08	yes - GH repressed	Male enriched
ENSMUSG00000032434	Cmtm6	chr9	2767.56	-0.6868	1.92e-10	1.4e-08	yes - GH repressed	Male enriched
ENSMUSG00000053886	Sh2d4a	chr8	236.681	1.3968	1.92e-10	1.4e-08	no	Female enriched
ENSMUSG00000078680	Mup10	chr4	117.041	-2.876	1.91e-10	1.4e-08	no	Male enriched
ENSMUSG00000043067	Dpy19l1	chr9	1796.63	-0.7322	2.01e-10	1.45e-08	yes - GH repressed	Male enriched
ENSMUSG00000018995	Nars2	chr7	354.08	-0.5913	2.04e-10	1.47e-08	no	Male enriched
ENSMUSG00000037797	Adh4	chr3	2863.26	-1.0949	2.13e-10	1.52e-08	yes - GH repressed	Male enriched
ENSMUSG00000028556	Dock7	chr4	635.149	0.8465	2.44e-10	1.71e-08	yes - GH induced	Female enriched
ENSMUSG00000026688	Mgst3	chr1	344.569	1.5962	2.51e-10	1.75e-08	yes - GH induced	Female enriched
ENSMUSG00000031216	Stard8	chrX	546.406	0.5607	3.11e-10	2.11e-08	no	Female enriched
ENSMUSG00000029050	Ski	chr4	1628.69	0.5208	4.14e-10	2.74e-08	yes - GH induced	Female enriched
ENSMUSG00000087141	Plcxd2	chr16	3030.02	-1.0537	4.49e-10	2.96e-08	yes - GH repressed	Male enriched
ENSMUSG00000090523	Gypc	chr18	372.928	1.4108	4.85e-10	3.17e-08	no	Female enriched
ENSMUSG00000060181	Slc35e3	chr10	414.979	-0.9306	5.08e-10	3.3e-08	yes - GH repressed	Male enriched
ENSMUSG00000042659	Arrdc4	chr7	448.99	1.3003	5.76e-10	3.73e-08	yes - GH induced	Female enriched
ENSMUSG00000035637	Grhpr	chr4	4771.1	-0.84	6.4e-10	4.12e-08	yes - GH repressed	Male enriched
ENSMUSG00000028238	Atp6v0d2	chr4	162.583	2.3479	7.67e-10	4.88e-08	yes - GH induced	Female enriched
ENSMUSG00000027792	Bche	chr3	4767.37	0.8057	8.24e-10	5.23e-08	yes - GH induced	Female enriched
ENSMUSG00000041272	Tox	chr4	349.748	1.7627	9.31e-10	5.87e-08	yes - GH induced	Female enriched
ENSMUSG00000090145	Ugt1a6b	chr1	785.316	-0.8168	1.11e-09	6.81e-08	yes - GH repressed	Male enriched
ENSMUSG00000024561	Mbd1	chr18	1865.91	-0.66	1.37e-09	8.28e-08	yes - GH repressed	Male enriched
ENSMUSG00000047767	Atg16l2	chr7	462.751	-1.2965	1.4e-09	8.43e-08	yes - GH repressed	Male enriched
ENSMUSG00000078673	Mup19	chr4	82.93	-2.8112	1.91e-09	1.12e-07	no	Male enriched
ENSMUSG00000040354	Mars1	chr10	1518.3	-0.5395	2.23e-09	1.29e-07	no	Male enriched
ENSMUSG00000021338	Carmil1	chr13	459.469	-1.5695	2.69e-09	1.53e-07	yes - GH repressed	Male enriched
ENSMUSG00000062624	Cyp2c67	chr19	4325.55	-1.1208	2.81e-09	1.58e-07	yes - GH repressed	Male enriched
ENSMUSG00000036782	Klhl13	chrX	196.823	0.7884	3.24e-09	1.8e-07	yes - GH induced	Female enriched
ENSMUSG00000079659	Tmem243	chr5	1730.3	-0.4889	3.78e-09	2.07e-07	no	Male enriched
ENSMUSG00000040127	Sdr9c7	chr10	1259.97	-1.1417	3.91e-09	2.13e-07	no	Male enriched
ENSMUSG00000028521	Slc35d1	chr4	3811.78	-0.5194	4.69e-09	2.52e-07	yes - GH repressed	Male enriched
ENSMUSG00000061825	Ces2c	chr8	466.615	-1.8801	4.99e-09	2.68e-07	yes - GH repressed	Male enriched
ENSMUSG00000022215	Fitm1	chr14	287.39	-2.3666	6.2e-09	3.28e-07	yes - GH repressed	Male enriched
ENSMUSG00000028980	H6pd	chr4	17660.8	-0.6816	7.16e-09	3.76e-07	yes - GH repressed	Male enriched
ENSMUSG00000020609	Apob	chr12	267708	-0.4382	7.35e-09	3.83e-07	yes - GH repressed	Male enriched
ENSMUSG00000021079	Timm9	chr12	496.822	-0.5756	7.43e-09	3.86e-07	yes - GH repressed	Male enriched
ENSMUSG00000032557	Uba5	chr9	838.123	-0.6489	7.8e-09	4.04e-07	no	Male enriched
ENSMUSG00000034591	Slc41a2	chr10	1325.85	-1.8243	8.04e-09	4.15e-07	no	Male enriched
ENSMUSG00000024694	Keg1	chr19	2238	-1.4822	9.16e-09	4.69e-07	yes - GH repressed	Male enriched
ENSMUSG00000090298	Sult3a2	chr10	31.523	7.3984	9.54e-09	4.85e-07	no	Female enriched
ENSMUSG00000066154	Mup3	chr4	153046	-1.8919	1.06e-08	5.36e-07	yes - GH repressed	Male enriched
ENSMUSG00000000326	Comt	chr16	5298.51	-0.7323	1.09e-08	5.46e-07	yes - GH repressed	Male enriched
ENSMUSG00000035948	Acss3	chr10	959.636	1.8469	1.08e-08	5.46e-07	yes - GH induced	Female enriched
ENSMUSG00000000782	Tcf7	chr11	209.738	0.8804	1.08e-08	5.46e-07	no	Female enriched
ENSMUSG00000063683	Glyat	chr19	5688.73	-0.7226	1.12e-08	5.6e-07	no	Male enriched
ENSMUSG00000009145	Dqx1	chr6	467.956	0.9116	1.17e-08	5.77e-07	no	Female enriched
ENSMUSG00000057400	Ces1c	chr8	63367.3	0.7558	1.21e-08	5.97e-07	yes - GH induced	Female enriched
ENSMUSG00000072941	Sod3	chr5	1510.99	0.6669	1.22e-08	6.02e-07	no	Female enriched
ENSMUSG00000010914	Pdhx	chr2	672.082	-0.4888	1.62e-08	7.82e-07	no	Male enriched
ENSMUSG00000021228	Acot3	chr12	2256.71	3.3331	1.64e-08	7.93e-07	yes - GH induced	Female enriched
ENSMUSG00000024231	Cul2	chr18	1009.3	-0.4676	1.69e-08	8.11e-07	no	Male enriched
ENSMUSG00000030968	Pdilt	chr7	222.314	-1.5048	1.75e-08	8.43e-07	yes - GH repressed	Male enriched
ENSMUSG00000038656	Cyp3a16	chr5	167.659	4.9913	2.31e-08	1.08e-06	yes - GH induced	Female enriched
ENSMUSG00000067144	Slc22a7	chr17	956.158	-1.7671	2.48e-08	1.16e-06	yes - GH repressed	Male enriched
ENSMUSG00000030652	Coq7	chr7	509.696	-0.6465	2.58e-08	1.19e-06	no	Male enriched
ENSMUSG00000016495	Plgrkt	chr19	304.737	0.92	2.9e-08	1.31e-06	no	Female enriched
ENSMUSG00000052305	Hbb-bs	chr7	2464.36	1.3915	3.03e-08	1.36e-06	no	Male enriched
ENSMUSG00000052305	Hbb-bs	chr7	2464.36	1.3915	3.03e-08	1.36e-06	no	Male enriched
ENSMUSG00000034610	Tut4	chr4	956.154	0.6799	3.03e-08	1.36e-06	no	Female enriched
ENSMUSG00000020669	Sh3yl1	chr12	241.094	0.6978	3.1e-08	1.38e-06	yes - GH induced	Female enriched
ENSMUSG00000021665	Hexb	chr13	856.373	0.8332	3.35e-08	1.48e-06	yes - GH induced	Female enriched
ENSMUSG00000009654	Oit3	chr10	1263.08	0.443	3.73e-08	1.62e-06	no	Female enriched
ENSMUSG00000079015	Serpina1c	chr12	53073.3	-0.9409	3.95e-08	1.7e-06	yes - GH repressed	Male enriched
ENSMUSG00000023861	Mpc1	chr17	2017.01	0.6533	4.45e-08	1.89e-06	yes - GH induced	Female enriched
ENSMUSG00000024713	Pcsk5	chr19	602.655	0.6313	4.65e-08	1.97e-06	yes - GH induced	Female enriched
ENSMUSG00000058260	Serpina9	chr12	28.981	-4.9381	5.06e-08	2.1e-06	yes - GH repressed	Male enriched
ENSMUSG00000075044	Slc22a29	chr19	34.534	3.3624	5.13e-08	2.13e-06	no	Female enriched
ENSMUSG00000029368	Alb	chr5	2.25281e+06	0.695	6.34e-08	2.58e-06	yes - GH induced	Female enriched
ENSMUSG00000024029	Tff3	chr17	236.904	-4.2899	6.59e-08	2.66e-06	yes - GH repressed	Male enriched
ENSMUSG00000036833	Pnpla7	chr2	3466.82	-0.5465	6.72e-08	2.7e-06	yes - GH repressed	Male enriched
ENSMUSG00000026749	Nek6	chr2	1968.19	-0.6564	7.62e-08	3.03e-06	no	Male enriched
ENSMUSG00000037370	Enpp1	chr10	1376.96	0.6777	8.54e-08	3.37e-06	no	Female enriched
ENSMUSG00000032042	Srpr	chr9	6170	-0.4606	9.51e-08	3.67e-06	no	Male enriched
ENSMUSG00000060002	Chpt1	chr10	3789.3	-0.887	9.62e-08	3.7e-06	yes - GH repressed	Male enriched
ENSMUSG00000057228	Aadat	chr8	2381.81	-1.1063	1.09e-07	4.12e-06	yes - GH repressed	Male enriched
ENSMUSG00000028982	Slc25a33	chr4	470.984	-1.2704	1.09e-07	4.12e-06	yes - GH repressed	Male enriched
ENSMUSG00000079057	Cyp4v3	chr8	7941.79	-0.7581	1.12e-07	4.23e-06	yes - GH repressed	Male enriched
ENSMUSG00000020010	Vnn3	chr10	1812.16	0.9324	1.4e-07	5.18e-06	yes - GH induced	Female enriched
ENSMUSG00000030378	Sult2a8	chr7	8285.93	-2.3496	1.47e-07	5.42e-06	yes - GH repressed	Male enriched
ENSMUSG00000025825	Iscu	chr5	1414.27	-0.3701	1.75e-07	6.39e-06	no	Male enriched
ENSMUSG00000025702	Marchf8	chr6	2953.72	-0.473	1.82e-07	6.58e-06	no	Male enriched
ENSMUSG00000022425	Enpp2	chr15	1679.77	-1.226	2.1e-07	7.51e-06	no	Male enriched
ENSMUSG00000089960	Ugt1a1	chr1	8021.18	0.9327	2.26e-07	8.05e-06	yes - GH induced	Female enriched
ENSMUSG00000021687	Scamp1	chr13	1504.61	-0.4662	2.46e-07	8.71e-06	no	Male enriched
ENSMUSG00000040891	Foxa3	chr7	1496.49	-0.9195	2.51e-07	8.84e-06	no	Male enriched
ENSMUSG00000052560	Cpne8	chr15	155.984	-0.9905	2.72e-07	9.54e-06	no	Male enriched
ENSMUSG00000022040	Ephx2	chr14	17098.6	-1.0106	2.97e-07	1.03e-05	yes - GH repressed	Male enriched
ENSMUSG00000025494	Sigirr	chr7	507.365	0.5536	3.02e-07	1.05e-05	no	Female enriched
ENSMUSG00000005220	Corin	chr5	27.938	2.9453	3.18e-07	1.1e-05	no	Female enriched
ENSMUSG00000069919	Hba-a1	chr11	463.448	1.277	4.22e-07	1.43e-05	no	Male enriched
ENSMUSG00000074375	Sult2a3	chr7	57.469	5.2934	4.3e-07	1.46e-05	no	Female enriched
ENSMUSG00000003355	Fkbp11	chr15	287.531	-1.2613	4.39e-07	1.49e-05	no	Male enriched
ENSMUSG00000022037	Clu	chr14	51885.7	-0.5801	4.81e-07	1.62e-05	yes - GH repressed	Male enriched
ENSMUSG00000069917	Hba-a2	chr11	161.975	1.2952	4.96e-07	1.66e-05	no	Male enriched
ENSMUSG00000036854	Hspb6	chr7	323.662	-0.8094	5.2e-07	1.72e-05	yes - GH repressed	Male enriched
ENSMUSG00000040181	Fmo1	chr1	6586.18	0.9894	5.24e-07	1.73e-05	yes - GH induced	Female enriched
ENSMUSG00000038375	Trp53inp2	chr2	7172.3	-1.0042	5.26e-07	1.73e-05	no	Male enriched
ENSMUSG00000001763	Tspan33	chr6	311.613	-1.2104	5.89e-07	1.92e-05	yes - GH repressed	Male enriched
ENSMUSG00000078964	Ces1b	chr8	1603.69	1.196	7.53e-07	2.41e-05	yes - GH induced	Female enriched
ENSMUSG00000051452	Gm11437	chr11	180.869	1.129	7.57e-07	2.42e-05	yes - GH induced	Female enriched
ENSMUSG00000021094	Dhrs7	chr12	954.621	0.8383	7.66e-07	2.44e-05	yes - GH induced	Female enriched
ENSMUSG00000016756	Cmah	chr13	5457.6	-1.06	7.79e-07	2.47e-05	yes - GH repressed	Male enriched
ENSMUSG00000035929	H2-Q4	chr17	1939.68	0.725	7.82e-07	2.47e-05	no	Female enriched
ENSMUSG00000032290	Ptpn9	chr9	644.627	0.4922	7.95e-07	2.5e-05	yes - GH induced	Female enriched
ENSMUSG00000027035	Cers6	chr2	1174.12	1.0446	8.33e-07	2.61e-05	yes - GH induced	Female enriched
ENSMUSG00000029417	Cxcl9	chr5	700.075	2.1925	8.63e-07	2.69e-05	yes - GH induced	Female enriched
ENSMUSG00000018340	Anxa6	chr11	3626.62	0.2955	1.03e-06	3.16e-05	no	Female enriched
ENSMUSG00000027195	Hsd17b12	chr2	3487.12	-0.5498	1.08e-06	3.28e-05	no	Male enriched
ENSMUSG00000024697	Gna14	chr19	119.22	-1.1363	1.1e-06	3.3e-05	no	Male enriched
ENSMUSG00000031958	Ldhd	chr8	5517.36	-0.7429	1.3e-06	3.87e-05	yes - GH repressed	Male enriched
ENSMUSG00000033634	Nat8f2	chr6	32682.4	-0.776	1.43e-06	4.2e-05	no	Male enriched
ENSMUSG00000029273	Sult1d1	chr5	3323.02	0.8878	1.56e-06	4.54e-05	yes - GH induced	Female enriched
ENSMUSG00000002455	Prpf6	chr2	1550.7	-0.4683	1.59e-06	4.63e-05	yes - GH repressed	Male enriched
ENSMUSG00000026405	C4bp	chr1	15471.8	-0.5305	1.82e-06	5.16e-05	no	Male enriched
ENSMUSG00000030035	Wbp1	chr6	782.526	-0.4343	2.02e-06	5.7e-05	no	Male enriched
ENSMUSG00000032540	Abhd5	chr9	695.736	-0.506	2.07e-06	5.81e-05	yes - GH repressed	Male enriched
ENSMUSG00000022505	Emp2	chr16	612.883	1.0143	2.07e-06	5.82e-05	no	Female enriched
ENSMUSG00000057236	Rbbp4	chr4	2502.2	-0.3563	2.92e-06	7.83e-05	yes - GH repressed	Male enriched
ENSMUSG00000062300	Nectin2	chr7	1957.79	-0.4882	2.93e-06	7.83e-05	yes - GH repressed	Male enriched
ENSMUSG00000048047	Zbtb33	chrX	646.738	-0.3907	2.92e-06	7.83e-05	no	Male enriched
ENSMUSG00000040525	Cblc	chr7	499.819	-0.6661	3.14e-06	8.3e-05	yes - GH repressed	Male enriched
ENSMUSG00000052102	Gnpda1	chr18	723.928	0.8028	3.56e-06	9.26e-05	yes - GH induced	Female enriched
ENSMUSG00000026425	Srgap2	chr1	1011.3	0.5981	3.65e-06	9.46e-05	yes - GH induced	Female enriched
ENSMUSG00000045775	Slc16a5	chr11	944.381	1.9491	4e-06	0.000103	yes - GH induced	Female enriched
ENSMUSG00000051483	Cbr1	chr16	1790.55	0.6986	4.17e-06	0.000107	yes - GH induced	Female enriched
ENSMUSG00000018171	Vmp1	chr11	2595.99	-0.5787	4.27e-06	0.000109	no	Male enriched
ENSMUSG00000019989	Enpp3	chr10	2301.05	-0.7241	5.04e-06	0.000126	yes - GH repressed	Male enriched
ENSMUSG00000014361	Mertk	chr2	1675.81	0.6606	5.1e-06	0.000127	no	Female enriched
ENSMUSG00000057425	Ugt2b37	chr5	59.81	-2.1675	5.92e-06	0.000143	yes - GH induced	Female enriched
ENSMUSG00000032370	Lactb	chr9	1065.64	-0.469	6.39e-06	0.000151	no	Male enriched
ENSMUSG00000041550	Serpina5	chr12	6.549	-3.5328	6.52e-06	0.000154	yes - GH repressed	Male enriched
ENSMUSG00000039007	Cpq	chr15	1580.73	0.347	6.67e-06	0.000157	no	Female enriched
ENSMUSG00000058216	Gstp3	chr19	310.642	0.835	6.99e-06	0.000164	yes - GH induced	Female enriched
ENSMUSG00000044734	Serpinb1a	chr13	123.35	1.8571	7.04e-06	0.000164	no	Female enriched
ENSMUSG00000027820	Mme	chr3	1259.27	0.866	7.15e-06	0.000167	no	Female enriched
ENSMUSG00000063354	Slc39a4	chr15	896.515	1.6051	7.4e-06	0.000173	no	Male enriched
ENSMUSG00000023078	Cxcl13	chr5	57.585	2.6416	7.53e-06	0.000175	no	Female enriched
ENSMUSG00000026938	Fcna	chr2	1577.63	0.65	7.75e-06	0.000179	no	Female enriched
ENSMUSG00000021336	Slc17a4	chr13	1975.55	0.894	8.23e-06	0.000188	yes - GH induced	Female enriched
ENSMUSG00000035561	Aldh1b1	chr4	2083.94	1.0871	8.77e-06	0.000199	no	Female enriched
ENSMUSG00000019951	Uhrf1bp1l	chr10	2266.01	0.3413	8.91e-06	0.000202	yes - GH induced	Female enriched
ENSMUSG00000061207	Stk19	chr17	356.377	-0.4448	9.4e-06	0.000211	yes - GH repressed	Male enriched
ENSMUSG00000039967	Zfp292	chr4	913.835	0.4841	9.63e-06	0.000215	no	Female enriched
ENSMUSG00000033306	Lpp	chr16	2821.39	0.3297	9.8e-06	0.000217	no	Female enriched
ENSMUSG00000014542	Clec4f	chr6	4873.17	0.6391	1e-05	0.000221	yes - GH induced	Female enriched
ENSMUSG00000029772	Ahcyl2	chr6	681.374	-0.4006	1.02e-05	0.000224	no	Male enriched
ENSMUSG00000030560	Ctsc	chr7	4907.92	0.6942	1.06e-05	0.00023	yes - GH induced	Female enriched
ENSMUSG00000035441	Myo1d	chr11	685.946	0.4234	1.23e-05	0.000263	no	Female enriched
ENSMUSG00000038155	Gstp2	chr19	38.713	-2.2227	1.24e-05	0.000264	yes - GH repressed	Male enriched
ENSMUSG00000047721	Bola2	chr7	351.539	-0.3561	1.27e-05	0.00027	no	Male enriched
ENSMUSG00000049580	Tsku	chr7	2430.93	-1.5533	1.32e-05	0.000279	yes - GH repressed	Male enriched
ENSMUSG00000021559	Dapk1	chr13	2990.92	0.6207	1.36e-05	0.000285	yes - GH induced	Female enriched
ENSMUSG00000028270	Gbp2	chr3	441.938	1.6923	1.39e-05	0.000291	no	Female enriched
ENSMUSG00000039601	Rcan2	chr17	298.664	1.5367	1.52e-05	0.000314	no	Female enriched
ENSMUSG00000042978	Sbk1	chr7	1595.65	0.7681	1.66e-05	0.000336	yes - GH induced	Female enriched
ENSMUSG00000022244	Amacr	chr15	3943.85	-0.4987	1.75e-05	0.00035	yes - GH repressed	Male enriched
ENSMUSG00000041654	Slc39a11	chr11	729.12	-0.4203	1.88e-05	0.000368	no	Male enriched
ENSMUSG00000040774	Cept1	chr3	1558.99	0.3588	2.06e-05	0.000399	no	Female enriched
ENSMUSG00000030409	Dmpk	chr7	2131.75	0.9445	2.08e-05	0.000403	no	Female enriched
ENSMUSG00000040612	Ildr2	chr1	1417.79	1.2139	2.27e-05	0.000433	yes - GH induced	Female enriched
ENSMUSG00000032306	Mpi	chr9	294.395	-0.4444	2.39e-05	0.000452	no	Male enriched
ENSMUSG00000005547	Cyp2a5	chr7	31189.4	2.6304	2.41e-05	0.000456	no	Female enriched
ENSMUSG00000052392	Acot4	chr12	3968.89	1.2803	2.46e-05	0.000464	yes - GH induced	Female enriched
ENSMUSG00000031400	G6pdx	chrX	507.154	1.4579	2.54e-05	0.000477	no	Female enriched
ENSMUSG00000034723	Tmx4	chr2	680.286	-0.3598	2.57e-05	0.00048	no	Male enriched
ENSMUSG00000022010	Tsc22d1	chr14	1541.09	-1.4014	2.68e-05	0.000497	yes - GH repressed	Male enriched
ENSMUSG00000023963	Cyp39a1	chr17	842.422	1.3372	2.95e-05	0.000541	yes - GH induced	Female enriched
ENSMUSG00000024899	Papss2	chr19	7201.94	0.7693	3.38e-05	0.000607	yes - GH induced	Female enriched
ENSMUSG00000039637	Coro7	chr16	1096.7	0.5949	3.5e-05	0.000626	no	Female enriched
ENSMUSG00000033545	Znrf1	chr8	1469.65	-0.2927	3.58e-05	0.000636	yes - GH repressed	Male enriched
ENSMUSG00000044206	Vsig4	chrX	1708.89	0.9048	3.78e-05	0.000667	yes - GH induced	Female enriched
ENSMUSG00000006494	Pdk1	chr2	2937.78	1.0127	3.81e-05	0.000672	yes - GH induced	Female enriched
ENSMUSG00000066366	Serpina1a	chr12	29764.1	-0.4929	4.04e-05	0.000707	yes - GH repressed	Male enriched
ENSMUSG00000045954	Cavin2	chr1	469.282	0.5423	4.12e-05	0.000718	no	Female enriched
ENSMUSG00000041895	Wipi1	chr11	717.945	-0.5022	4.15e-05	0.000722	no	Male enriched
ENSMUSG00000070427	Il18bp	chr7	995.35	0.8497	4.16e-05	0.000724	yes - GH induced	Female enriched
ENSMUSG00000030587	2200002D01Rik	chr7	281.544	-0.6697	4.32e-05	0.000743	yes - GH repressed	Male enriched
ENSMUSG00000032431	Crtap	chr9	262.452	0.6104	4.65e-05	0.000789	no	Female enriched
ENSMUSG00000040957	Cables1	chr18	137.761	1.4069	4.8e-05	0.000808	yes - GH induced	Female enriched
ENSMUSG00000034780	B3galt1	chr2	945.327	-1.2292	4.85e-05	0.000814	no	Male enriched
ENSMUSG00000057897	Camk2b	chr11	444.991	-1.3319	4.86e-05	0.000814	no	Male enriched
ENSMUSG00000023942	Slc29a1	chr17	7519.88	0.5915	4.9e-05	0.00082	no	Female enriched
ENSMUSG00000030284	Creld1	chr6	1162.49	-0.4291	4.95e-05	0.000826	no	Male enriched
ENSMUSG00000025871	4833439L19Rik	chr13	2024.05	-0.3455	5.25e-05	0.000871	no	Male enriched
ENSMUSG00000042312	S100a13	chr3	400.503	0.4006	5.5e-05	0.000903	no	Female enriched
ENSMUSG00000035198	Tubg1	chr11	719.696	-0.3116	5.51e-05	0.000904	no	Male enriched
ENSMUSG00000033530	Ttc7b	chr12	691.27	-0.4519	5.53e-05	0.000908	no	Male enriched
ENSMUSG00000026072	Il1r1	chr1	2900.56	-1.2136	5.81e-05	0.000944	yes - GH repressed	Male enriched
ENSMUSG00000024863	Mbl2	chr19	9304.4	0.4972	5.91e-05	0.000957	yes - GH induced	Female enriched
ENSMUSG00000020102	Slc16a7	chr10	2978.8	0.965	6.19e-05	0.000988	yes - GH induced	Female enriched
ENSMUSG00000039304	Tnfsf10	chr3	418.218	0.8989	6.31e-05	0.001	yes - GH induced	Female enriched
ENSMUSG00000025869	Nop16	chr13	450.769	-0.5518	6.53e-05	0.00103	yes - GH repressed	Male enriched
ENSMUSG00000022394	L3mbtl2	chr15	605.237	-0.3466	6.58e-05	0.00103	no	Male enriched
ENSMUSG00000062980	Cped1	chr6	1951.73	-0.3533	6.52e-05	0.00103	no	Male enriched
ENSMUSG00000032776	Mctp2	chr7	453.323	-0.4894	6.79e-05	0.00105	no	Male enriched
ENSMUSG00000047963	Stbd1	chr5	2515.78	-0.5941	6.8e-05	0.00106	yes - GH repressed	Male enriched
ENSMUSG00000023122	Sult1c2	chr17	240.732	1.2168	7.12e-05	0.00109	yes - GH induced	Female enriched
ENSMUSG00000057982	Zfp809	chr9	976.083	-0.6152	7.27e-05	0.00111	yes - GH repressed	Male enriched
ENSMUSG00000024781	Lipa	chr19	6671.34	0.3824	7.98e-05	0.00119	no	Female enriched
ENSMUSG00000070348	Ccnd1	chr7	3125.67	1.3331	8e-05	0.0012	yes - GH induced	Female enriched
ENSMUSG00000068874	Selenbp1	chr3	5319.76	0.4806	8.35e-05	0.00124	no	Female enriched
ENSMUSG00000013629	Cad	chr5	506.113	-0.7942	8.39e-05	0.00124	no	Male enriched
ENSMUSG00000022848	Slc49a4	chr16	1214.44	-0.4071	8.45e-05	0.00125	yes - GH repressed	Male enriched
ENSMUSG00000028145	Them4	chr3	535.803	-0.4196	9.03e-05	0.00131	no	Male enriched
ENSMUSG00000078922	Tgtp1	chr11	86.04	2.3863	9.07e-05	0.00132	no	Female enriched
ENSMUSG00000021751	Acox2	chr14	4868.52	-0.6283	9.56e-05	0.00138	yes - GH repressed	Male enriched
ENSMUSG00000033114	Slc35d2	chr13	724.486	-0.4424	0.000103	0.00146	no	Male enriched
ENSMUSG00000043445	Pgp	chr17	616.673	-0.3569	0.000111	0.00155	no	Male enriched
ENSMUSG00000026915	Strbp	chr2	1420.82	-0.3094	0.000114	0.00158	no	Male enriched
ENSMUSG00000021136	Smoc1	chr12	4810.95	0.492	0.000115	0.00159	yes - GH induced	Female enriched
ENSMUSG00000062410	Hsd3b3	chr3	3712.86	-0.772	0.000115	0.00159	no	Male enriched
ENSMUSG00000025405	Inhbc	chr10	1638	-0.7029	0.000123	0.00167	no	Male enriched
ENSMUSG00000024308	Tapbp	chr17	4217.91	0.4961	0.000125	0.00168	no	Female enriched
ENSMUSG00000055912	Tmem150a	chr6	686.427	-0.505	0.000128	0.00172	yes - GH repressed	Male enriched
ENSMUSG00000027133	Nop10	chr2	855.876	-0.2224	0.00015	0.00197	no	Male enriched
ENSMUSG00000040147	Maob	chrX	4915.18	0.5509	0.000163	0.00211	yes - GH induced	Female enriched
ENSMUSG00000002847	Pla1a	chr16	1401.48	0.3578	0.000165	0.00212	no	Female enriched
ENSMUSG00000062181	Ces3b	chr8	8406.92	-1.5098	0.000177	0.00224	yes - GH repressed	Male enriched
ENSMUSG00000031980	Agt	chr8	21062.8	0.532	0.000176	0.00224	yes - GH induced	Female enriched
ENSMUSG00000035847	Ids	chrX	592.994	0.3733	0.000181	0.00228	no	Female enriched
ENSMUSG00000028240	Cyp7a1	chr4	2411.21	1.5493	0.000186	0.00233	yes - GH induced	Female enriched
ENSMUSG00000063929	Cyp4a32	chr4	925.858	-0.9409	0.0002	0.00247	no	Male enriched
ENSMUSG00000042248	Cyp2c37	chr19	6620.65	1.2796	0.000212	0.00257	yes - GH induced	Female enriched
ENSMUSG00000031453	Rasa3	chr8	816.053	0.9085	0.000217	0.00261	no	Female enriched
ENSMUSG00000029122	Evc	chr5	127.142	0.8914	0.000219	0.00263	no	Female enriched
ENSMUSG00000004951	Hspb1	chr5	562.215	-1.1396	0.000221	0.00265	yes - GH repressed	Male enriched
ENSMUSG00000063730	Hsd3b2	chr3	809.451	-0.9423	0.000228	0.00271	yes - GH repressed	Male enriched
ENSMUSG00000044359	P2ry4	chrX	342.448	0.7589	0.00023	0.00273	yes - GH induced	Female enriched
ENSMUSG00000021327	Zkscan3	chr13	1897.39	-0.3711	0.000236	0.00278	yes - GH repressed	Male enriched
ENSMUSG00000074207	Adh1	chr3	48657.5	0.4856	0.000244	0.00285	yes - GH induced	Female enriched
ENSMUSG00000024397	Aif1	chr17	192.591	1.0491	0.000244	0.00285	no	Female enriched
ENSMUSG00000040699	Limd2	chr11	861.839	0.9723	0.000244	0.00285	no	Female enriched
ENSMUSG00000035042	Ccl5	chr11	109.696	1.8198	0.000254	0.00295	no	Female enriched
ENSMUSG00000078974	Sec61g	chr11	243.733	-0.5007	0.000255	0.00295	no	Male enriched
ENSMUSG00000054630	Ugt2b5	chr5	11389.8	-0.6257	0.000261	0.00301	yes - GH repressed	Male enriched
ENSMUSG00000067071	Hes6	chr1	1363.25	-0.6009	0.000265	0.00304	no	Male enriched
ENSMUSG00000025504	Eps8l2	chr7	2344.68	-0.9414	0.000267	0.00305	yes - GH repressed	Male enriched
ENSMUSG00000041930	Fam222a	chr5	104.743	-1.1373	0.000275	0.00313	yes - GH repressed	Male enriched
ENSMUSG00000038641	Akr1d1	chr6	4410.74	0.7865	0.000274	0.00313	yes - GH induced	Female enriched
ENSMUSG00000030541	Idh2	chr7	2988.3	0.6254	0.000275	0.00313	yes - GH induced	Female enriched
ENSMUSG00000026074	Map4k4	chr1	683.234	0.6761	0.00029	0.00327	yes - GH induced	Female enriched
ENSMUSG00000074063	Osgin1	chr8	4983.45	-1.108	0.000297	0.00333	yes - GH repressed	Male enriched
ENSMUSG00000057068	Fam47e	chr5	453	-1.0345	0.000306	0.0034	no	Male enriched
ENSMUSG00000026227	2810459M11Rik	chr1	2233.98	-0.3919	0.000308	0.00342	no	Male enriched
ENSMUSG00000028024	Enpep	chr3	3255.22	0.5771	0.000319	0.00354	yes - GH induced	Female enriched
ENSMUSG00000063558	Aox1	chr1	2157.63	-0.7558	0.000327	0.00362	yes - GH repressed	Male enriched
ENSMUSG00000042632	Pla2g6	chr15	1519.1	-0.6176	0.000329	0.00363	yes - GH repressed	Male enriched
ENSMUSG00000039114	Nrn1	chr13	9345.8	0.5039	0.000328	0.00363	yes - GH induced	Female enriched
ENSMUSG00000029471	Camkk2	chr5	480.014	0.5881	0.000337	0.0037	yes - GH induced	Female enriched
ENSMUSG00000063232	Serpina11	chr12	654.378	-0.5822	0.000364	0.00393	yes - GH repressed	Male enriched
ENSMUSG00000067813	Xkr9	chr1	360.05	-0.4875	0.000373	0.00401	no	Male enriched
ENSMUSG00000000957	Mmp14	chr14	1629.12	0.5285	0.000377	0.00403	yes - GH induced	Female enriched
ENSMUSG00000020604	Arsg	chr11	623.637	-0.7485	0.000377	0.00403	no	Male enriched
ENSMUSG00000037007	Zfp113	chr5	309.245	0.451	0.000378	0.00404	no	Female enriched
ENSMUSG00000029086	Prom1	chr5	94.771	1.9473	0.000408	0.00429	yes - GH induced	Female enriched
ENSMUSG00000069662	Marcks	chr10	1067.27	0.7788	0.000415	0.00434	no	Female enriched
ENSMUSG00000034377	Tulp4	chr17	1017.4	-0.2458	0.000425	0.00442	no	Male enriched
ENSMUSG00000028359	Orm3	chr4	200.738	1.6655	0.000432	0.00447	yes - GH induced	Female enriched
ENSMUSG00000034744	Nagk	chr6	504.799	0.3633	0.000433	0.00449	no	Female enriched
ENSMUSG00000038370	Pcp4l1	chr1	258.498	1.6507	0.000439	0.00453	no	Female enriched
ENSMUSG00000031683	Lsm6	chr8	588.499	-0.3454	0.000443	0.00456	no	Male enriched
ENSMUSG00000036478	Btg1	chr10	1258.73	0.4572	0.000448	0.00461	no	Female enriched
ENSMUSG00000105504	Gbp5	chr3	134.653	1.3603	0.000459	0.00468	no	Female enriched
ENSMUSG00000071669	Snx29	chr16	156.476	-0.5487	0.00046	0.00469	yes - GH repressed	Male enriched
ENSMUSG00000025044	Msr1	chr8	608.605	0.812	0.000473	0.00478	no	Female enriched
ENSMUSG00000022514	Il1rap	chr16	3303.25	-0.4897	0.000477	0.00482	yes - GH repressed	Male enriched
ENSMUSG00000076435	Acsf2	chr11	5413.94	-0.3698	0.000494	0.00496	no	Male enriched
ENSMUSG00000069456	Rdh16	chr10	2756	0.9657	0.000514	0.00513	yes - GH induced	Female enriched
ENSMUSG00000024941	Scyl1	chr19	1503.28	-0.2467	0.000515	0.00513	no	Male enriched
ENSMUSG00000003849	Nqo1	chr8	230.033	0.9954	0.000546	0.00537	yes - GH induced	Female enriched
ENSMUSG00000027201	Myef2	chr2	259.646	-0.4891	0.000553	0.00542	no	Male enriched
ENSMUSG00000035041	Creb3l3	chr10	10133.4	-0.4975	0.000554	0.00542	no	Male enriched
ENSMUSG00000022564	Grina	chr15	5861.82	-0.2768	0.00057	0.00555	no	Male enriched
ENSMUSG00000039145	Camk1d	chr2	3510.23	0.7459	0.000586	0.00569	yes - GH induced	Female enriched
ENSMUSG00000089942	Pira2	chr7	66.023	1.0732	0.000601	0.0058	no	Female enriched
ENSMUSG00000028268	Gbp3	chr3	745.425	0.9958	0.00064	0.0061	yes - GH induced	Female enriched
ENSMUSG00000028088	Fmo5	chr3	18670.9	-0.7466	0.000659	0.00623	yes - GH repressed	Male enriched
ENSMUSG00000041445	Mmrn2	chr14	529.08	0.3913	0.000661	0.00624	no	Female enriched
ENSMUSG00000031561	Tenm3	chr8	1320.86	0.8763	0.000676	0.00636	yes - GH induced	Female enriched
ENSMUSG00000041362	Shtn1	chr19	1380.71	-0.3382	0.000736	0.00678	no	Male enriched
ENSMUSG00000041653	Pnpla3	chr15	66.941	1.9123	0.000739	0.0068	yes - GH induced	Female enriched
ENSMUSG00000024621	Csf1r	chr18	4471.15	1.1884	0.000803	0.00726	no	Female enriched
ENSMUSG00000025743	Sdc3	chr4	6518.04	0.9294	0.000805	0.00726	no	Female enriched
ENSMUSG00000033416	Gucd1	chr10	4329.35	-0.3073	0.000803	0.00726	no	Male enriched
ENSMUSG00000043068	Fam89a	chr8	125.634	0.8902	0.000813	0.00731	no	Female enriched
ENSMUSG00000026278	Bok	chr1	260.878	-0.6551	0.000824	0.0074	yes - GH repressed	Male enriched
ENSMUSG00000022371	Col14a1	chr15	2493.51	0.5813	0.000827	0.00742	no	Female enriched
ENSMUSG00000027200	Sema6d	chr2	1036.5	0.578	0.000876	0.00776	no	Female enriched
ENSMUSG00000035811	Ugt2b35	chr5	3692.19	-0.7233	0.000921	0.00809	yes - GH repressed	Male enriched
ENSMUSG00000030830	Itgal	chr7	1504.32	1.4307	0.000933	0.00816	yes - GH induced	Female enriched
ENSMUSG00000038323	1700066M21Rik	chr1	619.731	-0.38	0.000936	0.00818	no	Male enriched
ENSMUSG00000024120	Lrpprc	chr17	3987.81	-0.2514	0.000963	0.00835	no	Male enriched
ENSMUSG00000003810	Mast2	chr4	863.78	-0.346	0.00101	0.00864	no	Male enriched
ENSMUSG00000044350	Lacc1	chr14	424.383	0.7756	0.00102	0.0087	yes - GH induced	Female enriched
ENSMUSG00000004221	Ikbkg	chrX	1799.73	-0.4741	0.00102	0.00876	yes - GH repressed	Male enriched
ENSMUSG00000025731	Mettl26	chr17	1939.59	-0.3979	0.00103	0.00877	no	Male enriched
ENSMUSG00000028108	Ecm1	chr3	4647.45	0.5424	0.00104	0.00884	no	Female enriched
ENSMUSG00000036887	C1qa	chr4	3243.68	0.9659	0.00105	0.00894	no	Female enriched
ENSMUSG00000028194	Ddah1	chr3	4488.43	0.6458	0.00107	0.00906	no	Female enriched
ENSMUSG00000025155	Dus1l	chr11	1598.41	-0.3841	0.0011	0.00925	no	Male enriched
ENSMUSG00000025332	Kdm5c	chrX	2858.91	-0.4834	0.00111	0.00926	no	Female enriched
ENSMUSG00000022508	Bcl6	chr16	1411.09	-1.7625	0.00112	0.00935	yes - GH repressed	Male enriched
ENSMUSG00000022404	Slc25a17	chr15	1126.37	-0.3099	0.00114	0.00943	no	Male enriched
ENSMUSG00000028003	Lrat	chr3	917.339	0.6117	0.00116	0.00961	no	Female enriched
ENSMUSG00000029189	Sel1l3	chr5	691.443	-0.8403	0.00124	0.0101	no	Male enriched
ENSMUSG00000037348	Paqr7	chr4	1609.79	-0.7259	0.00125	0.0102	yes - GH repressed	Male enriched
ENSMUSG00000041220	Elovl6	chr3	4194	1.0413	0.00126	0.0102	yes - GH induced	Female enriched
ENSMUSG00000029369	Afm	chr5	6707.61	0.5434	0.00133	0.0106	yes - GH induced	Female enriched
ENSMUSG00000033863	Klf9	chr19	5114.72	-0.4718	0.00136	0.0108	yes - GH repressed	Male enriched
ENSMUSG00000046949	Nqo2	chr13	2866.83	0.4153	0.00138	0.0109	no	Female enriched
ENSMUSG00000023030	Slc11a2	chr15	996.937	-0.5471	0.00137	0.0109	no	Male enriched
ENSMUSG00000098557	Kctd12	chr14	1202.86	0.8391	0.00139	0.011	yes - GH induced	Female enriched
ENSMUSG00000037997	Parp11	chr6	255.615	0.4715	0.0014	0.011	no	Female enriched
ENSMUSG00000032083	Apoa1	chr9	188378	-0.6435	0.00141	0.0111	yes - GH repressed	Male enriched
ENSMUSG00000041293	Adgrf1	chr17	208.951	-1.4163	0.00142	0.0111	yes - GH repressed	Male enriched
ENSMUSG00000053835	H2-T24	chr17	282.629	0.6762	0.00141	0.0111	no	Female enriched
ENSMUSG00000054843	Atrnl1	chr19	1107.85	-0.3572	0.00142	0.0111	no	Male enriched
ENSMUSG00000055435	Maf	chr8	2099.04	0.3446	0.00144	0.0112	no	Female enriched
ENSMUSG00000036896	C1qc	chr4	3694.44	0.9468	0.00153	0.0117	no	Female enriched
ENSMUSG00000027187	Cat	chr2	71709.9	-0.4649	0.00156	0.0119	yes - GH repressed	Male enriched
ENSMUSG00000040466	Blvrb	chr7	2499.95	0.4441	0.00164	0.0123	yes - GH repressed	Male enriched
ENSMUSG00000037095	Lrg1	chr17	21970.1	-1.0813	0.00164	0.0123	yes - GH repressed	Male enriched
ENSMUSG00000015869	Prpsap1	chr11	2020.34	-0.2371	0.00164	0.0123	no	Male enriched
ENSMUSG00000024785	Rcl1	chr19	3385.01	-0.3883	0.00165	0.0124	yes - GH repressed	Male enriched
ENSMUSG00000016496	Cd274	chr19	271.13	1.2543	0.00165	0.0124	yes - GH induced	Female enriched
ENSMUSG00000068606	Gm4841	chr18	18.146	2.3951	0.00165	0.0124	no	Female enriched
ENSMUSG00000031790	Mmp15	chr8	1922.32	-0.4963	0.00166	0.0124	no	Male enriched
ENSMUSG00000020307	Cdc34	chr10	1368.2	-0.3864	0.00175	0.0129	no	Male enriched
ENSMUSG00000031451	Gas6	chr8	2028.15	0.6211	0.00185	0.0135	yes - GH induced	Female enriched
ENSMUSG00000003644	Rps6ka1	chr4	835.219	0.5234	0.00186	0.0135	no	Male enriched
ENSMUSG00000032202	Rab27a	chr9	129.14	0.4902	0.00191	0.0138	no	Female enriched
ENSMUSG00000040253	Gbp7	chr3	846.516	0.8323	0.00193	0.0139	yes - GH induced	Female enriched
ENSMUSG00000002602	Axl	chr7	2490.35	0.8263	0.00197	0.0142	no	Female enriched
ENSMUSG00000032725	Folr2	chr7	844.001	0.728	0.002	0.0143	no	Female enriched
ENSMUSG00000035509	Fbxl21	chr13	57.276	0.524	0.00211	0.0149	no	Female enriched
ENSMUSG00000052562	Slc22a30	chr19	2403.64	-0.6195	0.00212	0.015	yes - GH repressed	Male enriched
ENSMUSG00000074240	Cib3	chr8	114.116	-3.0719	0.00216	0.0152	yes - GH repressed	Male enriched
ENSMUSG00000043924	Ncmap	chr4	40.028	1.1017	0.00217	0.0152	yes - GH induced	Female enriched
ENSMUSG00000049624	Slc17a5	chr9	1015.44	-0.3462	0.00224	0.0156	no	Male enriched
ENSMUSG00000036995	Asap3	chr4	420.259	-0.6008	0.00232	0.016	no	Male enriched
ENSMUSG00000031327	Chic1	chrX	195.153	1.1293	0.00238	0.0163	yes - GH induced	Female enriched
ENSMUSG00000002944	Cd36	chr5	3461.82	0.94	0.00242	0.0165	no	Female enriched
ENSMUSG00000022218	Tgm1	chr14	689.463	0.7383	0.00247	0.0168	yes - GH induced	Female enriched
ENSMUSG00000023044	Csad	chr15	2491.07	-1.2416	0.00254	0.0171	yes - GH repressed	Male enriched
ENSMUSG00000026571	Dcaf6	chr1	1627.62	0.4177	0.00254	0.0171	no	Female enriched
ENSMUSG00000041779	Tram2	chr1	806.094	-0.5207	0.00256	0.0172	no	Male enriched
ENSMUSG00000055730	Ces2a	chr8	3072.34	-0.8537	0.00258	0.0173	no	Male enriched
ENSMUSG00000028271	Gtf2b	chr3	505.6	-0.3295	0.00261	0.0175	no	Male enriched
ENSMUSG00000027009	Itga4	chr2	414.816	1.4364	0.00273	0.0181	no	Female enriched
ENSMUSG00000034855	Cxcl10	chr5	154.789	0.9759	0.00287	0.0187	yes - GH induced	Female enriched
ENSMUSG00000025037	Maoa	chrX	294.523	0.4494	0.00287	0.0187	no	Female enriched
ENSMUSG00000010122	Slc47a1	chr11	3611.15	0.4436	0.00289	0.0188	yes - GH induced	Female enriched
ENSMUSG00000035868	Zfp983	chr17	138.018	0.3807	0.00291	0.0189	no	Female enriched
ENSMUSG00000026781	Acbd5	chr2	5914.18	-0.3728	0.00291	0.0189	no	Male enriched
ENSMUSG00000078817	Nlrp12	chr7	135.753	-1.0047	0.00293	0.019	yes - GH repressed	Male enriched
ENSMUSG00000031304	Il2rg	chrX	108.899	1.3749	0.00292	0.019	no	Female enriched
ENSMUSG00000022831	Hcls1	chr16	893.851	1.3599	0.00297	0.0192	no	Female enriched
ENSMUSG00000024026	Glo1	chr17	5959.48	-0.5239	0.00301	0.0194	no	Male enriched
ENSMUSG00000004730	Adgre1	chr17	1589.64	1.0591	0.00311	0.0198	no	Female enriched
ENSMUSG00000028630	Dyrk2	chr10	2131.82	-0.283	0.0031	0.0198	no	Male enriched
ENSMUSG00000030364	Clec2h	chr6	94.572	-2.5655	0.0031	0.0198	no	Male enriched
ENSMUSG00000038642	Ctss	chr3	3239.21	1.1615	0.00314	0.02	yes - GH induced	Female enriched
ENSMUSG00000024164	C3	chr17	375047	0.6452	0.00315	0.02	yes - GH induced	Female enriched
ENSMUSG00000048218	Amigo2	chr15	395.514	0.5926	0.00315	0.02	no	Female enriched
ENSMUSG00000027997	Casp6	chr3	730.659	0.4571	0.00321	0.0203	no	Female enriched
ENSMUSG00000027639	Samhd1	chr2	1695.68	0.8106	0.00331	0.0207	no	Female enriched
ENSMUSG00000061356	Nuggc	chr14	2.648	-2.6315	0.00347	0.0215	no	Male enriched
ENSMUSG00000025574	Tk1	chr11	776.245	0.7959	0.00355	0.0218	yes - GH induced	Female enriched
ENSMUSG00000061540	Orm2	chr4	2580.32	2.1507	0.00354	0.0218	no	Male enriched
ENSMUSG00000045551	Fpr1	chr17	177.49	1.2643	0.00354	0.0218	no	Female enriched
ENSMUSG00000028064	Sema4a	chr3	3425.78	0.3088	0.00355	0.0218	no	Female enriched
ENSMUSG00000041132	N4bp2l1	chr5	2191.99	0.4313	0.00369	0.0224	no	Female enriched
ENSMUSG00000029102	Hgfac	chr5	9669.78	0.4596	0.00373	0.0226	no	Female enriched
ENSMUSG00000049988	Lrrc25	chr8	336.55	1.172	0.00379	0.0229	no	Female enriched
ENSMUSG00000091337	Eid1	chr2	278.438	0.5382	0.00384	0.0232	yes - GH induced	Female enriched
ENSMUSG00000047945	Marcksl1	chr4	490.69	0.5696	0.00398	0.0238	no	Female enriched
ENSMUSG00000034382	AI661453	chr17	1151.6	-0.4086	0.00402	0.024	no	Male enriched
ENSMUSG00000062198	2700097O09Rik	chr12	215.209	0.3678	0.00404	0.0241	no	Female enriched
ENSMUSG00000038768	9130409I23Rik	chr1	110.711	-1.2214	0.00404	0.0241	no	Male enriched
ENSMUSG00000026131	Dst	chr1	4904.04	-0.4355	0.00413	0.0245	no	Male enriched
ENSMUSG00000030579	Tyrobp	chr7	1085.01	1.0771	0.00416	0.0246	yes - GH induced	Female enriched
ENSMUSG00000005803	Sqor	chr2	3963.09	0.2384	0.00416	0.0246	yes - GH induced	Female enriched
ENSMUSG00000010095	Slc3a2	chr19	1223.52	0.3931	0.00418	0.0247	no	Female enriched
ENSMUSG00000015340	Cybb	chrX	2280.49	1.2518	0.00443	0.0258	yes - GH induced	Female enriched
ENSMUSG00000026872	Zeb2	chr2	1021.55	0.9555	0.00454	0.0262	no	Female enriched
ENSMUSG00000033220	Rac2	chr15	933.932	1.4934	0.00455	0.0263	no	Female enriched
ENSMUSG00000000149	Gna12	chr5	5786.01	-0.3766	0.00462	0.0265	no	Male enriched
ENSMUSG00000009092	Derl3	chr10	281.177	-1.8135	0.00465	0.0266	no	Male enriched
ENSMUSG00000079507	H2-Q1	chr17	256.366	1.0736	0.00476	0.0271	no	Female enriched
ENSMUSG00000001663	Gstt1	chr10	5641.84	0.4465	0.00477	0.0271	no	Female enriched
ENSMUSG00000032596	Uba7	chr9	779.145	0.6191	0.00494	0.0278	no	Female enriched
ENSMUSG00000023057	Fabp2	chr3	1112.53	-0.5199	0.00508	0.0283	no	Male enriched
ENSMUSG00000033845	Mrpl15	chr1	1349.79	0.2691	0.00516	0.0287	no	Female enriched
ENSMUSG00000035413	Tmem98	chr11	277.467	0.6803	0.0052	0.0288	no	Female enriched
ENSMUSG00000001128	Cfp	chrX	2132.87	0.7254	0.00525	0.029	yes - GH induced	Female enriched
ENSMUSG00000038776	Ephx1	chr1	7037.08	-0.6699	0.00534	0.0293	yes - GH repressed	Male enriched
ENSMUSG00000019935	Slc17a8	chr10	373.256	-1.1443	0.00562	0.0305	no	Male enriched
ENSMUSG00000002885	Adgre5	chr8	1930.14	1.0231	0.00571	0.0308	no	Female enriched
ENSMUSG00000039529	Atp8b1	chr18	1453.11	-0.3282	0.00586	0.0314	yes - GH repressed	Male enriched
ENSMUSG00000023262	Acy1	chr9	1091.81	0.3317	0.00585	0.0314	no	Female enriched
ENSMUSG00000112148	Lilrb4a	chr10	284.808	1.4071	0.0059	0.0316	no	Female enriched
ENSMUSG00000047866	Lonp2	chr8	9444.99	-0.454	0.00596	0.0318	yes - GH repressed	Male enriched
ENSMUSG00000028633	Ctps	chr4	115.463	-0.6116	0.00595	0.0318	no	Male enriched
ENSMUSG00000031207	Msn	chrX	2712.69	1.0684	0.00599	0.0319	no	Female enriched
ENSMUSG00000027359	Slc27a2	chr2	44838.8	-0.5446	0.00598	0.0319	no	Male enriched
ENSMUSG00000034190	Chmp7	chr14	1082.52	-0.2297	0.00606	0.0321	no	Male enriched
ENSMUSG00000038312	Edem2	chr2	1656.42	-0.3596	0.00606	0.0321	no	Male enriched
ENSMUSG00000037053	Azgp1	chr5	28948.4	-0.238	0.00611	0.0323	no	Male enriched
ENSMUSG00000027546	Atp9a	chr2	2215.41	-0.3537	0.00635	0.0332	no	Male enriched
ENSMUSG00000004266	Ptpn6	chr6	1496.64	0.9278	0.00637	0.0333	no	Female enriched
ENSMUSG00000038949	Cnst	chr1	548.287	0.5022	0.00637	0.0333	no	Female enriched
ENSMUSG00000031586	Rbpms	chr8	1288.93	-0.4762	0.00652	0.0339	yes - GH repressed	Male enriched
ENSMUSG00000022892	App	chr16	3730.58	0.5617	0.00655	0.034	no	Female enriched
ENSMUSG00000028011	Tdo2	chr3	34654.5	-0.3697	0.00675	0.0347	yes - GH repressed	Male enriched
ENSMUSG00000051359	Ncald	chr15	511.328	0.4576	0.00695	0.0355	no	Female enriched
ENSMUSG00000047368	Abhd17b	chr19	450.263	-0.3112	0.00696	0.0356	no	Male enriched
ENSMUSG00000042453	Reln	chr5	3210.43	0.4295	0.00711	0.0362	no	Female enriched
ENSMUSG00000042988	Notum	chr11	1567.3	0.4731	0.00714	0.0363	no	Female enriched
ENSMUSG00000030483	Cyp2b10	chr7	12.176	-1.395	0.00727	0.0367	yes - GH induced	Female enriched
ENSMUSG00000028525	Pde4b	chr4	637.436	0.5997	0.00739	0.0372	no	Female enriched
ENSMUSG00000028581	Laptm5	chr4	2750.32	1.2011	0.00751	0.0375	no	Female enriched
ENSMUSG00000026390	Marco	chr1	1116.55	2.2672	0.00762	0.038	no	Female enriched
ENSMUSG00000052957	Gas1	chr13	571.394	0.7882	0.00775	0.0385	no	Female enriched
ENSMUSG00000000303	Cdh1	chr8	1695.07	-0.8228	0.00798	0.0393	no	Male enriched
ENSMUSG00000025089	Gfra1	chr19	8145.87	-0.5419	0.00807	0.0396	no	Male enriched
ENSMUSG00000053553	3110082I17Rik	chr5	150.842	-0.82	0.00824	0.0402	yes - GH repressed	Male enriched
ENSMUSG00000026874	Hc	chr2	42768.8	-0.4266	0.00829	0.0404	no	Male enriched
ENSMUSG00000041548	Hspb8	chr5	5185.84	-0.4851	0.0084	0.0408	no	Female enriched
ENSMUSG00000022148	Fyb	chr15	902.911	1.253	0.0084	0.0408	no	Female enriched
ENSMUSG00000025747	Tyms	chr5	161.031	0.3637	0.00843	0.0409	no	Male enriched
ENSMUSG00000053063	Clec12a	chr6	500.788	1.0966	0.00867	0.0418	no	Female enriched
ENSMUSG00000028381	Ugcg	chr4	1047.45	0.5496	0.00889	0.0424	yes - GH induced	Female enriched
ENSMUSG00000035372	1810055G02Rik	chr19	1621.08	-0.6337	0.00895	0.0426	no	Male enriched
ENSMUSG00000020021	Fgd6	chr10	1943.49	-0.299	0.00905	0.0429	no	Male enriched
ENSMUSG00000029864	Gstk1	chr6	2077.28	-0.2885	0.00905	0.043	no	Female enriched
ENSMUSG00000040498	Igsf23	chr7	658.347	-0.7437	0.00919	0.0434	no	Male enriched
ENSMUSG00000068747	Sort1	chr3	730.469	-0.7488	0.0094	0.0442	no	Male enriched
ENSMUSG00000056148	Rdh9	chr10	537.973	0.676	0.00958	0.0448	yes - GH induced	Female enriched
ENSMUSG00000074896	Ifit3	chr19	648.133	0.6173	0.00992	0.046	yes - GH induced	Female enriched
ENSMUSG00000023960	Enpp5	chr17	940.383	-0.3318	0.0102	0.0468	no	Male enriched
ENSMUSG00000045795	Whamm	chr7	1214.96	-0.2554	0.0102	0.0471	yes - GH repressed	Male enriched
ENSMUSG00000060317	Acnat2	chr4	1741.15	0.9629	0.0103	0.0472	yes - GH induced	Female enriched
ENSMUSG00000030109	Slc6a12	chr6	2203.23	0.2913	0.0104	0.0475	no	Female enriched
ENSMUSG00000042213	Zfand4	chr6	497.742	-0.4681	0.0105	0.0478	yes - GH repressed	Male enriched
ENSMUSG00000063704	Mapk15	chr15	378.297	-0.7175	0.011	0.0497	yes - GH repressed	Male enriched
ENSMUSG00000028185	Dnase2b	chr3	722.003	-0.2847	0.0117	0.0518	no	Male enriched
ENSMUSG00000025014	Dntt	chr19	83.354	0.7441	0.0117	0.0519	yes - GH induced	Female enriched
ENSMUSG00000020926	Adam11	chr11	568.526	-0.7856	0.0118	0.0521	yes - GH repressed	Male enriched
ENSMUSG00000052926	Rnaseh2a	chr8	350.858	-0.2742	0.012	0.0526	no	Male enriched
ENSMUSG00000030499	Kctd15	chr7	268.473	-0.5066	0.0122	0.0535	yes - GH repressed	Male enriched
ENSMUSG00000022948	Setd4	chr16	227.104	0.4877	0.0124	0.054	yes - GH induced	Female enriched
ENSMUSG00000038764	Ptpn3	chr4	1809.69	-0.3444	0.0126	0.0545	no	Male enriched
ENSMUSG00000027605	Acss2	chr2	5580.36	0.925	0.0127	0.0549	no	Female enriched
ENSMUSG00000037406	Htra4	chr8	58.6	2.1242	0.0129	0.0555	no	Female enriched
ENSMUSG00000002588	Pon1	chr6	16060.9	0.4475	0.0135	0.0574	no	Female enriched
ENSMUSG00000018796	Acsl1	chr8	30522.8	-0.6499	0.0136	0.0576	yes - GH repressed	Male enriched
ENSMUSG00000035875	AI182371	chr2	9303.4	-0.4015	0.0136	0.0577	no	Male enriched
ENSMUSG00000005087	Cd44	chr2	985.746	0.8376	0.0137	0.0579	no	Female enriched
ENSMUSG00000038591	Colec10	chr15	1084.1	0.5822	0.014	0.0588	no	Female enriched
ENSMUSG00000040562	Gstm2	chr3	1448.84	0.8241	0.0145	0.0606	no	Female enriched
ENSMUSG00000030921	Trim30a	chr7	685.141	0.5951	0.0167	0.0672	yes - GH induced	Female enriched
ENSMUSG00000034456	Uroc1	chr6	17131	0.3021	0.017	0.0681	yes - GH induced	Female enriched
ENSMUSG00000033917	Gde1	chr7	1385.17	-0.4848	0.0171	0.0683	yes - GH repressed	Male enriched
ENSMUSG00000078612	Fyb2	chr4	162.554	-0.4615	0.0177	0.0701	no	Male enriched
ENSMUSG00000000290	Itgb2	chr10	1886.62	1.5566	0.0178	0.0703	no	Female enriched
ENSMUSG00000039063	Echdc3	chr2	1857.03	0.386	0.0178	0.0705	yes - GH induced	Female enriched
ENSMUSG00000039202	Abhd2	chr7	7642.65	0.5966	0.0181	0.0712	yes - GH induced	Female enriched
ENSMUSG00000028843	Sh3bgrl3	chr4	646.119	1.0365	0.0182	0.0714	no	Female enriched
ENSMUSG00000032372	Plscr2	chr9	709.714	0.3149	0.0186	0.0725	yes - GH induced	Female enriched
ENSMUSG00000033543	Gtf2a2	chr9	757.66	-0.2301	0.0187	0.0727	no	Male enriched
ENSMUSG00000028015	Ctso	chr3	1539.58	0.1966	0.0191	0.0741	no	Female enriched
ENSMUSG00000070576	Mn1	chr5	864.293	-0.4641	0.0192	0.0743	yes - GH repressed	Male enriched
ENSMUSG00000029201	Ugdh	chr5	2986.87	-0.5299	0.0192	0.0743	yes - GH repressed	Male enriched
ENSMUSG00000025464	Paox	chr7	831.206	0.4934	0.0192	0.0743	no	Female enriched
ENSMUSG00000074768	Bhmt	chr13	17484.3	-0.7612	0.0192	0.0743	no	Female enriched
ENSMUSG00000029458	Brap	chr5	5542.76	-0.3046	0.0194	0.0749	no	Male enriched
ENSMUSG00000057836	Xlr3a	chrX	83.711	-1.0606	0.0194	0.0749	no	Male enriched
ENSMUSG00000026098	Pms1	chr1	143.62	-0.4717	0.0201	0.0771	no	Male enriched
ENSMUSG00000018459	Slc13a3	chr2	1014.9	-0.4397	0.0206	0.0784	no	Female enriched
ENSMUSG00000035385	Ccl2	chr11	44.443	0.9531	0.0209	0.0792	yes - GH induced	Female enriched
ENSMUSG00000022742	Cpox	chr16	4710.11	-0.4472	0.0209	0.0793	no	Male enriched
ENSMUSG00000025190	Got1	chr19	9176.55	0.6214	0.0212	0.08	yes - GH induced	Female enriched
ENSMUSG00000094806	Cyp2d10	chr15	11775.1	-0.2985	0.0215	0.0809	no	Male enriched
ENSMUSG00000032915	Adgre4	chr17	861.637	1.5713	0.0219	0.0823	no	Female enriched
ENSMUSG00000020120	Plek	chr11	597.012	1.2368	0.0219	0.0823	no	Female enriched
ENSMUSG00000029309	Sparcl1	chr5	230.214	0.7867	0.0223	0.0831	no	Female enriched
ENSMUSG00000027357	Crls1	chr2	1115.16	0.2598	0.0226	0.0837	yes - GH induced	Female enriched
ENSMUSG00000024921	Smarca2	chr19	4717.59	-0.2335	0.0225	0.0837	no	Male enriched
ENSMUSG00000026395	Ptprc	chr1	1841.49	1.4528	0.023	0.085	no	Female enriched
ENSMUSG00000047228	A2ml1	chr6	403.896	-0.4001	0.0233	0.0857	no	Male enriched
ENSMUSG00000026238	Ptma	chr1	2773.29	-0.2187	0.0256	0.0918	no	Male enriched
ENSMUSG00000090264	Eif4ebp3	chr18	147.206	-0.8852	0.0275	0.0964	yes - GH repressed	Male enriched
ENSMUSG00000031722	Hp	chr8	111070	-0.5754	0.0278	0.0975	no	Male enriched
ENSMUSG00000022550	Adck5	chr15	617.022	-0.4916	0.028	0.098	yes - GH repressed	Male enriched
ENSMUSG00000049775	Tmsb4x	chrX	7792.27	1.2018	0.0293	0.101	yes - GH induced	Female enriched
ENSMUSG00000062825	Actg1	chr11	1520.88	0.5352	0.0311	0.106	yes - GH induced	Female enriched
ENSMUSG00000098112	Bin2	chr15	617.548	1.2795	0.0314	0.106	no	Female enriched
ENSMUSG00000026773	Pfkfb3	chr2	637.531	-0.6682	0.0316	0.107	yes - GH repressed	Male enriched
ENSMUSG00000059434	Gckr	chr5	6747.05	0.3171	0.0319	0.108	no	Female enriched
ENSMUSG00000034522	Zfp395	chr14	1810.11	0.3358	0.0326	0.109	no	Female enriched
ENSMUSG00000029445	Hpd	chr5	53394.4	0.3582	0.0337	0.112	yes - GH induced	Female enriched
ENSMUSG00000060961	Slc4a4	chr5	5387.33	0.431	0.0347	0.115	no	Female enriched
ENSMUSG00000037254	Itih2	chr2	35830.9	0.226	0.035	0.115	no	Female enriched
ENSMUSG00000054757	Akr1c20	chr13	1783.18	0.4143	0.0354	0.116	yes - GH induced	Female enriched
ENSMUSG00000055172	C1ra	chr6	6951.97	-0.1947	0.0399	0.127	no	Male enriched
ENSMUSG00000039809	Gabbr2	chr4	1937.56	0.4827	0.0405	0.128	no	Female enriched
ENSMUSG00000017765	Slc12a4	chr8	881.657	-0.3126	0.0409	0.129	no	Male enriched
ENSMUSG00000026568	Mpc2	chr1	4023.2	0.2813	0.0414	0.13	yes - GH induced	Female enriched
ENSMUSG00000070704	Ugt2b36	chr5	11460.4	-0.2398	0.0423	0.132	no	Male enriched
ENSMUSG00000015970	Chdh	chr14	7023.7	-0.2423	0.0426	0.133	no	Male enriched
ENSMUSG00000020150	Gamt	chr10	5122.22	0.4188	0.0447	0.138	yes - GH induced	Female enriched
ENSMUSG00000021200	Asb2	chr12	478.768	1.6373	0.0447	0.138	no	Female enriched
ENSMUSG00000027398	Il1b	chr2	257.938	1.6005	0.0451	0.139	no	Female enriched
ENSMUSG00000031822	Gse1	chr8	1428.22	-0.3245	0.0457	0.14	yes - GH repressed	Male enriched
ENSMUSG00000015090	Ptgds	chr2	69.855	1.5972	0.0473	0.143	no	Female enriched
ENSMUSG00000003559	As3mt	chr19	1439.35	0.2873	0.0473	0.144	no	Female enriched
ENSMUSG00000022184	Fbxo4	chr15	304.34	-0.2156	0.0475	0.144	no	Male enriched
ENSMUSG00000026162	Nhej1	chr1	54.338	-0.3483	0.0475	0.144	no	Male enriched
ENSMUSG00000025969	Nrp2	chr1	1042.61	0.448	0.0478	0.145	no	Female enriched
ENSMUSG00000038351	Sgsm2	chr11	351.396	0.2118	0.0483	0.146	no	Female enriched
ENSMUSG00000019768	Esr1	chr10	860.319	0.415	0.049	0.147	yes - GH induced	Female enriched
ENSMUSG00000023232	Serinc2	chr4	318.281	-0.4901	0.0492	0.148	no	Male enriched
ENSMUSG00000028715	Cyp4a14	chr4	22091.3	1.193	0.0517	0.153	yes - GH induced	Female enriched
ENSMUSG00000078234	Klhdc7a	chr4	1769.09	-0.4128	0.0521	0.154	no	Male enriched
ENSMUSG00000025511	Tspan4	chr7	1644.78	-0.3775	0.0528	0.155	no	Male enriched
ENSMUSG00000021884	Hacl1	chr14	452.695	0.4798	0.0542	0.158	yes - GH induced	Female enriched
ENSMUSG00000061313	Ddhd2	chr8	811.678	-0.3624	0.0549	0.16	no	Male enriched
ENSMUSG00000025429	Pstpip2	chr18	178.268	0.3141	0.0564	0.163	no	Female enriched
ENSMUSG00000036138	Acaa1a	chr9	5332.01	-0.2463	0.0576	0.165	no	Male enriched
ENSMUSG00000000787	Ddx3x	chrX	6814.15	-0.2596	0.0574	0.165	no	Female enriched
ENSMUSG00000044197	Gpr146	chr5	3382.19	-0.2343	0.0602	0.17	yes - GH repressed	Male enriched
ENSMUSG00000047735	Samd9l	chr6	1135.44	0.352	0.0613	0.173	yes - GH induced	Female enriched
ENSMUSG00000028434	Epb41l4b	chr4	2929.67	-0.2906	0.0615	0.173	no	Male enriched
ENSMUSG00000027313	Chac1	chr2	131.938	-0.5711	0.0617	0.173	no	Male enriched
ENSMUSG00000068083	Cyp2d40	chr15	1952.8	-0.4689	0.0657	0.181	no	Male enriched
ENSMUSG00000040583	Cyp2b13	chr7	25.851	-0.5088	0.0666	0.184	yes - GH induced	Female enriched
ENSMUSG00000048498	Cd300e	chr11	810.215	1.9325	0.0667	0.184	no	Female enriched
ENSMUSG00000076441	Ass1	chr2	45377.3	0.3435	0.0667	0.184	no	Female enriched
ENSMUSG00000028124	Gclm	chr3	5595.34	-0.1768	0.067	0.184	no	Male enriched
ENSMUSG00000032350	Gclc	chr9	6521.52	-0.3657	0.074	0.197	no	Male enriched
ENSMUSG00000024338	Psmb8	chr17	1162.78	0.3953	0.0746	0.198	yes - GH induced	Female enriched
ENSMUSG00000018387	Shroom1	chr11	1145.5	0.3013	0.0746	0.199	no	Female enriched
ENSMUSG00000054422	Fabp1	chr6	78162.4	-0.4611	0.0746	0.199	no	Male enriched
ENSMUSG00000045991	Onecut2	chr18	4905.98	-0.1961	0.0755	0.2	yes - GH induced	Female enriched
ENSMUSG00000044033	Ccdc141	chr2	561.251	0.3318	0.0761	0.201	no	Female enriched
ENSMUSG00000029534	St7	chr6	263.503	0.2952	0.0762	0.202	no	Male enriched
ENSMUSG00000050445	Cyp8b1	chr9	6222.34	-0.6795	0.0774	0.204	yes - GH repressed	Male enriched
ENSMUSG00000022517	Mgrn1	chr16	2533	-0.0983	0.0782	0.205	no	Male enriched
ENSMUSG00000014599	Csf1	chr3	557.663	0.1943	0.0821	0.212	yes - GH induced	Female enriched
ENSMUSG00000049985	Ankrd55	chr13	16.705	0.7619	0.0831	0.214	no	Female enriched
ENSMUSG00000043391	2510009E07Rik	chr16	448.443	0.2213	0.0839	0.216	no	Female enriched
ENSMUSG00000021591	Glrx	chr13	613.151	0.2675	0.0847	0.217	no	Male enriched
ENSMUSG00000019838	Slc16a10	chr10	4554.76	0.2528	0.0895	0.226	no	Female enriched
ENSMUSG00000045414	Dipk2a	chr9	1180.33	-0.2063	0.0907	0.228	yes - GH repressed	Male enriched
ENSMUSG00000021259	Cyp46a1	chr12	276.058	0.8219	0.0907	0.228	no	Female enriched
ENSMUSG00000028919	Arhgef19	chr4	1978.25	-0.2363	0.0907	0.228	no	Female enriched
ENSMUSG00000028553	Angptl3	chr4	12653.8	0.3412	0.0916	0.23	no	Female enriched
ENSMUSG00000024339	Tap2	chr17	1170.46	0.237	0.0916	0.23	no	Female enriched
ENSMUSG00000026958	Dpp7	chr2	622.58	-0.2505	0.0918	0.23	no	Male enriched
ENSMUSG00000020592	Sdc1	chr12	6773.39	0.2744	0.0923	0.231	yes - GH induced	Female enriched
ENSMUSG00000000120	Ngfr	chr11	214.7	0.43	0.0934	0.233	no	Female enriched
ENSMUSG00000031375	Bgn	chrX	5556.71	0.3106	0.096	0.237	no	Female enriched
ENSMUSG00000038521	C1s1	chr6	14500.7	-0.157	0.0969	0.238	no	Male enriched
ENSMUSG00000022419	Deptor	chr15	8380.9	-0.1658	0.0966	0.238	no	Male enriched
ENSMUSG00000010663	Fads1	chr19	18485.8	0.2141	0.0977	0.24	yes - GH induced	Female enriched
ENSMUSG00000004996	Mri1	chr8	508.343	-0.1401	0.0979	0.24	no	Male enriched
ENSMUSG00000020427	Igfbp3	chr11	712.516	0.4868	0.101	0.245	no	Female enriched
ENSMUSG00000000339	Rtca	chr3	271.731	-0.1532	0.101	0.245	no	Male enriched
ENSMUSG00000019960	Dusp6	chr10	1584.12	0.2518	0.103	0.248	yes - GH induced	Female enriched
ENSMUSG00000040268	Plekha1	chr7	461.026	-0.332	0.103	0.249	no	Male enriched
ENSMUSG00000031725	Ces1f	chr8	8655.81	-0.4026	0.103	0.249	no	Male enriched
ENSMUSG00000054855	Rnd1	chr15	333.164	0.2203	0.104	0.25	no	Female enriched
ENSMUSG00000029470	P2rx4	chr5	2526.75	-0.1753	0.105	0.252	no	Male enriched
ENSMUSG00000022587	Ly6e	chr15	16046.2	0.3746	0.106	0.254	yes - GH induced	Female enriched
ENSMUSG00000032898	Fbxo21	chr5	4201.39	-0.2745	0.107	0.256	yes - GH repressed	Male enriched
ENSMUSG00000028076	Cd1d1	chr3	4225.23	0.2648	0.108	0.258	no	Female enriched
ENSMUSG00000060639	H4c9	chr13	38.414	-0.4281	0.112	0.263	no	Female enriched
ENSMUSG00000042041	2010003K11Rik	chr19	553.056	-0.4797	0.115	0.268	no	Male enriched
ENSMUSG00000040945	Rcc2	chr4	1111.03	-0.2091	0.116	0.27	no	Male enriched
ENSMUSG00000026295	Spp2	chr1	2283.63	0.255	0.116	0.271	yes - GH induced	Female enriched
ENSMUSG00000022629	Kif21a	chr15	2184.59	-0.2063	0.117	0.272	no	Female enriched
ENSMUSG00000029188	Slc34a2	chr5	18.851	0.8512	0.123	0.282	yes - GH induced	Female enriched
ENSMUSG00000079012	Serpina3m	chr12	8994.71	0.3257	0.124	0.283	yes - GH repressed	Male enriched
ENSMUSG00000039533	Mmd2	chr5	333.467	0.5914	0.128	0.29	no	Female enriched
ENSMUSG00000022261	Sdc2	chr15	5317.43	0.1802	0.129	0.292	no	Female enriched
ENSMUSG00000073988	Ttpa	chr4	11135.9	-0.1848	0.13	0.293	yes - GH induced	Female enriched
ENSMUSG00000027351	Spred1	chr2	759.764	0.1861	0.136	0.303	yes - GH induced	Female enriched
ENSMUSG00000019232	Etnppl	chr3	2572	0.5143	0.138	0.306	no	Male enriched
ENSMUSG00000004038	Gstm3	chr3	2186.56	0.9248	0.144	0.315	no	Male enriched
ENSMUSG00000030827	Fgf21	chr7	77.729	-1.0201	0.149	0.322	no	Male enriched
ENSMUSG00000056666	Retsat	chr6	9791.26	-0.4344	0.154	0.329	no	Male enriched
ENSMUSG00000030946	Lhpp	chr7	1923.86	0.249	0.156	0.332	yes - GH induced	Female enriched
ENSMUSG00000028766	Alpl	chr4	826.262	-0.3646	0.163	0.342	no	Male enriched
ENSMUSG00000019338	Zfp687	chr3	489.237	-0.1183	0.164	0.343	no	Male enriched
ENSMUSG00000055044	Pdlim1	chr19	724.462	0.1846	0.166	0.345	no	Female enriched
ENSMUSG00000027984	Hadh	chr3	8359.54	0.2132	0.167	0.347	yes - GH induced	Female enriched
ENSMUSG00000036764	Dnajc12	chr10	281.884	-0.4402	0.168	0.348	no	Male enriched
ENSMUSG00000021900	Btd	chr14	2268.67	0.1548	0.17	0.351	no	Female enriched
ENSMUSG00000045776	Lrtm1	chr14	138.596	0.667	0.171	0.352	no	Female enriched
ENSMUSG00000093661	Eif4e3	chr6	201.93	0.2862	0.174	0.356	no	Female enriched
ENSMUSG00000028327	Stra6l	chr4	5360.9	-0.195	0.174	0.356	no	Female enriched
ENSMUSG00000090942	F830016B08Rik	chr18	1227.92	-0.2327	0.175	0.357	no	Male enriched
ENSMUSG00000016758	Bik	chr15	142.276	-0.3455	0.177	0.36	yes - GH repressed	Male enriched
ENSMUSG00000040660	Cyp2b9	chr7	51.659	-0.2755	0.177	0.361	yes - GH induced	Female enriched
ENSMUSG00000020123	Avpr1a	chr10	736.581	0.3683	0.178	0.361	no	Female enriched
ENSMUSG00000022177	Haus4	chr14	348.83	0.1566	0.179	0.363	no	Male enriched
ENSMUSG00000059824	Dbp	chr7	4805.26	0.3026	0.18	0.365	no	Male enriched
ENSMUSG00000063952	Brpf3	chr17	1632.6	-0.1396	0.181	0.365	no	Male enriched
ENSMUSG00000035258	Abi3bp	chr16	209.721	0.2454	0.185	0.369	no	Female enriched
ENSMUSG00000015806	Qdpr	chr5	7746.73	0.1906	0.184	0.369	no	Female enriched
ENSMUSG00000031490	Eif4ebp1	chr8	1121.03	-0.1662	0.186	0.372	yes - GH repressed	Male enriched
ENSMUSG00000026849	Tor1a	chr2	1249.3	-0.1171	0.186	0.372	no	Male enriched
ENSMUSG00000032280	Tle3	chr9	961.761	-0.2481	0.187	0.373	no	Male enriched
ENSMUSG00000039457	Ppl	chr16	910.06	0.4069	0.192	0.379	no	Female enriched
ENSMUSG00000045973	Slc25a51	chr4	3083.41	-0.2699	0.196	0.385	no	Female enriched
ENSMUSG00000068101	Cenpm	chr15	29.015	0.4191	0.197	0.386	no	Female enriched
ENSMUSG00000010601	Apol7a	chr15	2988.83	0.297	0.201	0.391	no	Female enriched
ENSMUSG00000032558	Nphp3	chr9	302.699	-0.1569	0.207	0.399	no	Male enriched
ENSMUSG00000021765	Fst	chr13	148.019	-0.5182	0.209	0.402	yes - GH repressed	Male enriched
ENSMUSG00000035692	Isg15	chr4	409.545	-0.434	0.21	0.402	yes - GH induced	Female enriched
ENSMUSG00000028133	Rwdd3	chr3	172.264	0.2626	0.215	0.409	no	Female enriched
ENSMUSG00000002058	Unc119	chr11	201.731	0.2664	0.215	0.41	no	Male enriched
ENSMUSG00000052512	Nav2	chr7	2605.21	0.2969	0.219	0.413	yes - GH induced	Female enriched
ENSMUSG00000035150	Eif2s3x	chrX	579.706	-0.2782	0.219	0.414	no	Female enriched
ENSMUSG00000024395	Lims2	chr18	2388.68	-0.1573	0.22	0.415	yes - GH repressed	Male enriched
ENSMUSG00000033022	Cdo1	chr18	33789.5	0.2091	0.219	0.415	yes - GH induced	Female enriched
ENSMUSG00000018727	Cpsf4l	chr11	179.545	-0.4099	0.224	0.42	yes - GH repressed	Male enriched
ENSMUSG00000021932	Rnaseh2b	chr14	163.333	0.2297	0.224	0.421	no	Male enriched
ENSMUSG00000015224	Cyp2j9	chr4	235.745	-0.2633	0.231	0.429	yes - GH repressed	Male enriched
ENSMUSG00000071178	Serpina1b	chr12	89874.9	-0.1498	0.234	0.432	no	Male enriched
ENSMUSG00000030359	Pzp	chr6	213503	-0.1647	0.234	0.432	no	Male enriched
ENSMUSG00000015890	Amdhd1	chr10	5953.92	0.2281	0.236	0.434	no	Female enriched
ENSMUSG00000037798	Mat1a	chr14	100606	0.214	0.237	0.435	yes - GH induced	Female enriched
ENSMUSG00000002992	Apoc2	chr7	54.86	0.2846	0.241	0.44	no	Male enriched
ENSMUSG00000015568	Lpl	chr8	1586.65	0.4408	0.242	0.441	yes - GH repressed	Male enriched
ENSMUSG00000025036	Sfxn2	chr19	1630.26	0.1464	0.242	0.441	no	Female enriched
ENSMUSG00000019256	Ahr	chr12	1517.28	0.1816	0.248	0.448	yes - GH induced	Female enriched
ENSMUSG00000044005	Gls2	chr10	11375.9	0.2317	0.249	0.449	no	Female enriched
ENSMUSG00000038172	Ttc39b	chr4	1677.84	0.1637	0.251	0.451	no	Female enriched
ENSMUSG00000024039	Cbs	chr17	14987.6	-0.1192	0.259	0.46	no	Female enriched
ENSMUSG00000058135	Gstm1	chr3	30152.1	0.2713	0.263	0.465	no	Male enriched
ENSMUSG00000049858	Suox	chr10	2776.16	-0.1907	0.267	0.469	no	Female enriched
ENSMUSG00000052566	Hook2	chr8	948.948	-0.1293	0.273	0.477	no	Male enriched
ENSMUSG00000032788	Pdxk	chr10	2222.66	-0.2302	0.273	0.477	no	Male enriched
ENSMUSG00000027514	Zbp1	chr2	545.294	0.3702	0.274	0.478	yes - GH induced	Female enriched
ENSMUSG00000027801	Tm4sf4	chr3	2173.83	0.256	0.278	0.482	yes - GH induced	Female enriched
ENSMUSG00000009614	Sardh	chr2	25435.6	-0.1654	0.277	0.482	no	Female enriched
ENSMUSG00000022323	Rida	chr15	11589.9	0.1504	0.28	0.485	yes - GH induced	Female enriched
ENSMUSG00000078452	Raet1d	chr10	118.47	0.3921	0.283	0.488	no	Female enriched
ENSMUSG00000027883	Gpsm2	chr3	406.282	-0.1744	0.285	0.49	no	Male enriched
ENSMUSG00000027712	Anxa5	chr3	2823.51	0.269	0.29	0.495	no	Female enriched
ENSMUSG00000104713	Gbp6	chr5	95.898	0.4468	0.294	0.5	yes - GH induced	Female enriched
ENSMUSG00000051495	Irf2bp2	chr8	1775.71	-0.193	0.297	0.503	no	Female enriched
ENSMUSG00000005982	Naa60	chr16	2427.71	-0.1181	0.304	0.511	no	Male enriched
ENSMUSG00000036368	Rmdn2	chr17	1357.2	0.1519	0.31	0.518	no	Female enriched
ENSMUSG00000021539	Lect2	chr13	2241.13	0.1608	0.313	0.52	no	Female enriched
ENSMUSG00000061013	Mkx	chr18	19.858	0.4982	0.315	0.522	no	Female enriched
ENSMUSG00000038871	Bpgm	chr6	424.435	-0.1057	0.317	0.524	no	Male enriched
ENSMUSG00000029314	Gpat3	chr5	337.516	0.3552	0.319	0.526	no	Female enriched
ENSMUSG00000017929	B4galt5	chr2	1506.83	0.169	0.323	0.53	no	Male enriched
ENSMUSG00000040385	Ppp1ca	chr19	1272.03	0.0583	0.324	0.531	yes - GH induced	Female enriched
ENSMUSG00000034308	Sdr42e1	chr8	3622.9	-0.197	0.325	0.532	no	Female enriched
ENSMUSG00000028186	Uox	chr3	53673.9	0.1079	0.329	0.536	no	Male enriched
ENSMUSG00000047793	Sned1	chr1	794.99	0.1729	0.341	0.547	no	Female enriched
ENSMUSG00000022389	Tef	chr15	6046.56	0.1846	0.342	0.548	no	Male enriched
ENSMUSG00000031271	Serpina7	chrX	1804.48	-0.3384	0.343	0.549	yes - GH repressed	Male enriched
ENSMUSG00000025498	Irf7	chr7	2922.47	0.225	0.345	0.551	yes - GH induced	Female enriched
ENSMUSG00000001833	Septin7	chr9	1310.61	0.0771	0.348	0.554	yes - GH induced	Female enriched
ENSMUSG00000039431	Mtmr7	chr8	62.12	-0.259	0.348	0.554	no	Male enriched
ENSMUSG00000026822	Lcn2	chr2	2855.67	0.7187	0.352	0.558	no	Male enriched
ENSMUSG00000079457	Gm7609	chr1	28.146	0.2558	0.354	0.56	no	Female enriched
ENSMUSG00000045094	Arhgef37	chr18	511.979	0.1911	0.358	0.564	no	Female enriched
ENSMUSG00000032679	Cd59a	chr2	1328.13	0.1293	0.368	0.573	yes - GH induced	Female enriched
ENSMUSG00000029173	Sepsecs	chr5	2159.82	0.0953	0.375	0.58	no	Female enriched
ENSMUSG00000025372	Baiap2	chr11	1296.65	0.2004	0.377	0.582	yes - GH induced	Female enriched
ENSMUSG00000017718	Afmid	chr11	812.66	0.2073	0.385	0.589	no	Female enriched
ENSMUSG00000053646	Plxnb1	chr9	3268.97	-0.097	0.392	0.597	no	Male enriched
ENSMUSG00000020059	Sycp3	chr10	2.913	-0.5494	0.4	0.605	yes - GH repressed	Male enriched
ENSMUSG00000050390	C77080	chr4	4492.64	0.1022	0.405	0.609	no	Male enriched
ENSMUSG00000026272	Agxt	chr1	6177.16	0.1985	0.406	0.611	no	Female enriched
ENSMUSG00000005125	Ndrg1	chr15	525.023	0.1218	0.41	0.614	no	Female enriched
ENSMUSG00000022351	Sqle	chr15	1490.34	-0.2961	0.412	0.616	no	Female enriched
ENSMUSG00000021794	Glud1	chr14	29185	0.0852	0.414	0.618	no	Female enriched
ENSMUSG00000043162	Pyurf	chr6	361.92	-0.1004	0.419	0.622	no	Male enriched
ENSMUSG00000067225	Cyp2c54	chr19	2800.7	-0.3444	0.434	0.637	yes - GH induced	Female enriched
ENSMUSG00000071177	Serpina1d	chr12	55109.9	-0.1299	0.438	0.64	no	Male enriched
ENSMUSG00000037369	Kdm6a	chrX	682.455	-0.1518	0.439	0.641	no	Female enriched
ENSMUSG00000020629	Adi1	chr12	3691.73	-0.0797	0.444	0.645	no	Male enriched
ENSMUSG00000020857	Nme2	chr11	16.953	-0.2169	0.451	0.652	no	Male enriched
ENSMUSG00000020429	Igfbp1	chr11	1972.13	-0.4806	0.453	0.653	yes - GH induced	Female enriched
ENSMUSG00000022546	Gpt	chr15	7709.19	0.0802	0.454	0.653	no	Female enriched
ENSMUSG00000009115	Spatc1l	chr10	2.394	-0.4772	0.454	0.654	no	Male enriched
ENSMUSG00000026730	Pter	chr2	1982.26	0.0932	0.461	0.66	yes - GH induced	Female enriched
ENSMUSG00000003526	Prodh	chr16	2312.34	0.1364	0.461	0.66	no	Female enriched
ENSMUSG00000032081	Apoc3	chr9	35175.9	0.1166	0.463	0.661	no	Female enriched
ENSMUSG00000031503	Col4a2	chr8	1636.02	0.1473	0.463	0.662	no	Male enriched
ENSMUSG00000032271	Nnmt	chr9	2970.94	-0.2004	0.472	0.669	yes - GH induced	Female enriched
ENSMUSG00000061959	Ces1e	chr8	2375	-0.1496	0.476	0.672	yes - GH repressed	Male enriched
ENSMUSG00000020641	Rsad2	chr12	628.961	0.166	0.477	0.673	yes - GH induced	Female enriched
ENSMUSG00000021824	Ap3m1	chr14	2804.46	-0.0812	0.483	0.678	no	Female enriched
ENSMUSG00000026117	Zap70	chr1	287.728	-0.1463	0.49	0.683	yes - GH induced	Female enriched
ENSMUSG00000033707	Lrrc24	chr15	7.646	0.3722	0.489	0.683	no	Female enriched
ENSMUSG00000017390	Aldoc	chr11	253.862	-0.2109	0.491	0.684	yes - GH repressed	Male enriched
ENSMUSG00000035944	Ttc38	chr15	3808.44	0.0732	0.501	0.692	no	Female enriched
ENSMUSG00000042102	Dmgdh	chr13	11519.8	-0.0883	0.501	0.692	no	Female enriched
ENSMUSG00000031775	Pllp	chr8	459.9	-0.1539	0.51	0.699	no	Male enriched
ENSMUSG00000030934	Oat	chr7	21778.5	-0.1602	0.517	0.704	yes - GH induced	Female enriched
ENSMUSG00000040128	Pnrc1	chr4	1622.58	-0.0748	0.527	0.713	no	Female enriched
ENSMUSG00000046794	Ppp1r3b	chr8	4634.63	0.1825	0.533	0.718	no	Female enriched
ENSMUSG00000030935	Acsm3	chr7	3020.56	0.1159	0.534	0.719	yes - GH repressed	Male enriched
ENSMUSG00000030643	Rab30	chr7	611.831	-0.221	0.542	0.725	yes - GH induced	Female enriched
ENSMUSG00000050069	Grem2	chr1	455.988	-0.18	0.544	0.727	yes - GH repressed	Male enriched
ENSMUSG00000046070	Igfals	chr17	3351.29	0.1304	0.546	0.729	yes - GH induced	Female enriched
ENSMUSG00000032010	Usp2	chr9	1696.86	0.2719	0.546	0.729	no	Male enriched
ENSMUSG00000061718	Ppp1r1b	chr11	97.322	-0.1221	0.551	0.733	yes - GH repressed	Male enriched
ENSMUSG00000028527	Ak4	chr4	2082.27	-0.1112	0.552	0.733	no	Male enriched
ENSMUSG00000042429	Adora1	chr1	995.246	-0.1579	0.556	0.736	yes - GH repressed	Male enriched
ENSMUSG00000105096	Gbp10	chr5	199.46	0.2957	0.556	0.736	yes - GH induced	Female enriched
ENSMUSG00000038072	Galnt11	chr5	426.556	-0.0526	0.56	0.739	no	Female enriched
ENSMUSG00000028712	Cyp4a31	chr4	631.427	-0.3476	0.565	0.743	yes - GH induced	Female enriched
ENSMUSG00000034361	Cpne2	chr8	524.839	-0.053	0.569	0.746	no	Male enriched
ENSMUSG00000031016	Wee1	chr7	399.937	0.212	0.575	0.75	no	Male enriched
ENSMUSG00000026489	Coq8a	chr1	5284.85	0.152	0.576	0.75	no	Female enriched
ENSMUSG00000008845	Cd163	chr6	194.942	0.4953	0.584	0.756	no	Female enriched
ENSMUSG00000062901	Klhl24	chr16	3228.33	-0.0556	0.589	0.759	yes - GH repressed	Male enriched
ENSMUSG00000037379	Spon2	chr5	247.232	-0.2124	0.591	0.76	yes - GH repressed	Male enriched
ENSMUSG00000033060	Lmo7	chr14	925.236	0.0697	0.599	0.765	no	Female enriched
ENSMUSG00000047617	Paxx	chr2	251.507	0.1099	0.61	0.773	no	Female enriched
ENSMUSG00000022853	Ehhadh	chr16	9627.14	-0.1606	0.628	0.785	no	Female enriched
ENSMUSG00000055866	Per2	chr1	1167.17	0.1116	0.634	0.789	no	Male enriched
ENSMUSG00000058672	Tubb2a	chr13	752.22	-0.2072	0.634	0.789	no	Female enriched
ENSMUSG00000021226	Acot2	chr12	460.953	0.2511	0.643	0.795	no	Female enriched
ENSMUSG00000035472	Slc25a21	chr12	262.689	0.0762	0.648	0.799	no	Female enriched
ENSMUSG00000068220	Lgals1	chr15	443.886	0.1363	0.652	0.802	no	Female enriched
ENSMUSG00000054612	Mgmt	chr7	383.446	0.0722	0.655	0.804	no	Female enriched
ENSMUSG00000054827	Cyp2c50	chr19	9690.09	-0.1208	0.654	0.804	no	Female enriched
ENSMUSG00000028655	Mfsd2a	chr4	3645.6	0.1606	0.658	0.807	no	Female enriched
ENSMUSG00000010025	Aldh3a2	chr11	13002.6	0.0961	0.668	0.813	yes - GH induced	Female enriched
ENSMUSG00000032207	Lipc	chr9	3821.57	0.0924	0.668	0.813	yes - GH induced	Female enriched
ENSMUSG00000103421	Golt1a	chr1	62.272	0.1022	0.667	0.813	no	Female enriched
ENSMUSG00000029575	Mmab	chr5	668.407	-0.0794	0.669	0.814	no	Female enriched
ENSMUSG00000023070	Rgn	chrX	20044.2	0.0957	0.673	0.817	yes - GH induced	Female enriched
ENSMUSG00000027710	Acad9	chr3	736.468	0.0538	0.675	0.818	no	Female enriched
ENSMUSG00000029304	Spp1	chr5	963.634	-0.1383	0.675	0.818	no	Male enriched
ENSMUSG00000024070	Prkd3	chr17	6638.54	-0.0825	0.678	0.82	yes - GH repressed	Male enriched
ENSMUSG00000057933	Gsta2	chr9	121.568	0.2358	0.679	0.82	no	Male enriched
ENSMUSG00000015093	Clic3	chr2	2.247	0.3383	0.68	0.821	no	Female enriched
ENSMUSG00000039196	Orm1	chr4	19277.1	0.117	0.687	0.825	no	Male enriched
ENSMUSG00000028039	Efna3	chr3	2.003	-0.3912	0.694	0.83	no	Male enriched
ENSMUSG00000022235	Cmbl	chr15	2954.42	0.0658	0.732	0.855	yes - GH induced	Female enriched
ENSMUSG00000030800	Prss8	chr7	145.554	0.0996	0.738	0.859	yes - GH repressed	Male enriched
ENSMUSG00000022129	Dct	chr14	126.075	-0.1888	0.744	0.863	yes - GH induced	Female enriched
ENSMUSG00000009647	Mcu	chr10	567.305	0.0535	0.749	0.868	no	Female enriched
ENSMUSG00000053219	Raet1e	chr10	76.496	0.1059	0.773	0.88	no	Female enriched
ENSMUSG00000069045	Ddx3y	chrY	875.452	0.5496	0.776	0.882	no	Male enriched
ENSMUSG00000068457	Uty	chrY	233.899	0.6026	0.783	0.886	no	Male enriched
ENSMUSG00000022911	Arl13b	chr16	282.347	0.0452	0.786	0.887	no	Female enriched
ENSMUSG00000056673	Kdm5d	chrY	321.812	0.6002	0.789	0.888	no	Male enriched
ENSMUSG00000017756	Slc12a7	chr13	3957.4	-0.0371	0.789	0.889	no	Male enriched
ENSMUSG00000038181	Chpf2	chr5	934.311	-0.0254	0.795	0.892	no	Male enriched
ENSMUSG00000030244	Gys2	chr6	7298.73	-0.0581	0.796	0.893	yes - GH repressed	Male enriched
ENSMUSG00000030527	Crtc3	chr7	577.774	0.0254	0.796	0.893	no	Male enriched
ENSMUSG00000057729	Prtn3	chr10	75.979	0.2253	0.809	0.9	no	Male enriched
ENSMUSG00000056035	Cyp3a11	chr5	30895.5	0.0582	0.82	0.906	no	Male enriched
ENSMUSG00000019139	Isyna1	chr8	334.885	-0.0682	0.82	0.906	no	Male enriched
ENSMUSG00000027533	Fabp5	chr3	1000.67	-0.1337	0.819	0.906	no	Male enriched
ENSMUSG00000028737	Aldh4a1	chr4	5478.39	0.0238	0.824	0.908	no	Female enriched
ENSMUSG00000035498	Cdcp1	chr9	142.487	-0.0574	0.827	0.909	no	Female enriched
ENSMUSG00000036820	Amdhd2	chr17	563.299	-0.0243	0.836	0.915	no	Male enriched
ENSMUSG00000079343	C1s2	chr6	3.203	0.1314	0.847	0.921	no	Male enriched
ENSMUSG00000038550	Ciart	chr3	475.772	-0.0842	0.85	0.923	no	Male enriched
ENSMUSG00000050440	Hamp	chr7	15194.9	0.064	0.862	0.929	no	Female enriched
ENSMUSG00000032018	Sc5d	chr9	11732.3	0.0273	0.865	0.931	no	Female enriched
ENSMUSG00000003134	Tbc1d8	chr1	1093.35	0.0417	0.868	0.933	no	Female enriched
ENSMUSG00000034774	Dsg1c	chr18	255.05	0.056	0.87	0.934	yes - GH repressed	Male enriched
ENSMUSG00000029798	Herc6	chr6	499.316	-0.036	0.87	0.934	yes - GH induced	Female enriched
ENSMUSG00000020638	Cmpk2	chr12	352.292	-0.0402	0.875	0.936	yes - GH induced	Female enriched
ENSMUSG00000074115	Saa1	chr7	11306.6	-0.1273	0.876	0.937	no	Male enriched
ENSMUSG00000021704	Mtx3	chr13	749.081	0.0163	0.881	0.939	no	Male enriched
ENSMUSG00000023087	Noct	chr3	1703.87	0.0643	0.884	0.941	yes - GH induced	Female enriched
ENSMUSG00000089694	Nat8f7	chr6	4.097	0.1438	0.885	0.941	no	Female enriched
ENSMUSG00000056313	Tcim	chr8	579.685	0.0317	0.886	0.942	no	Female enriched
ENSMUSG00000069049	Eif2s3y	chrY	569.298	0.3255	0.888	0.943	no	Male enriched
ENSMUSG00000030157	Clec2d	chr6	2089.42	0.0184	0.901	0.95	yes - GH induced	Female enriched
ENSMUSG00000042363	Lgalsl	chr11	381.389	0.0219	0.905	0.952	no	Female enriched
ENSMUSG00000026687	Aldh9a1	chr1	8336.92	-0.0143	0.908	0.954	no	Female enriched
ENSMUSG00000021508	Cxcl14	chr13	179.942	0.0534	0.912	0.955	yes - GH repressed	Male enriched
ENSMUSG00000057465	Saa2	chr7	5590.95	-0.0934	0.91	0.955	no	Male enriched
ENSMUSG00000028179	Cth	chr3	5653.32	-0.0213	0.92	0.959	yes - GH induced	Female enriched
ENSMUSG00000028555	Ttc39a	chr4	67.322	-0.0549	0.929	0.964	no	Male enriched
ENSMUSG00000040026	Saa3	chr7	258.254	-0.0382	0.932	0.965	no	Male enriched
ENSMUSG00000061322	Dnaic1	chr4	14.859	0.0458	0.94	0.97	yes - GH repressed	Male enriched
ENSMUSG00000021835	Bmp4	chr14	87.164	-0.0118	0.947	0.973	no	Male enriched
ENSMUSG00000030895	Hpx	chr7	131738	0.008	0.975	0.988	no	Male enriched
ENSMUSG00000024354	Slc23a1	chr18	2430.4	0.0058	0.975	0.988	no	Female enriched
ENSMUSG00000020142	Slc1a4	chr11	182.971	-0.0104	0.981	0.991	yes - GH induced	Female enriched
ENSMUSG00000034459	Ifit1	chr19	593.818	0.0064	0.983	0.992	yes - GH induced	Female enriched
ENSMUSG00000020131	Pcsk4	chr10	807.24	-0.0037	0.986	0.993	no	Male enriched
ENSMUSG00000025991	Cps1	chr1	124097	-0.0023	0.99	0.995	no	Female enriched
ENSMUSG00000104445	Rhbg	chr3	58.425	0.0026	0.991	0.996	no	Female enriched
ENSMUSG00000025384	Faap100	chr11	235.945	-0.0008	0.995	0.998	yes - GH repressed	Male enriched
ENSMUSG00000066072	Cyp4a10	chr4	10357	-0.0031	0.995	0.998	yes - GH induced	Female enriched
ENSMUSG00000022856	Tmem41a	chr16	296.417	0.0013	0.994	0.998	no	Male enriched
ENSMUSG00000010609	Psen2	chr1	4012.03	0.0003	0.998	0.999	no	Female enriched
ENSMUSG00000044345	Marveld1	chr19	1472.25	0	1	1	no	Male enriched
ENSMUSG00000027376	Prom2	chr2	1.352	3.2079	0.00723	#VALUE	yes - GH induced	Female enriched
ENSMUSG00000027871	Hsd3b1	chr3	1.321	1.8948	0.183	#VALUE	yes - GH induced	Female enriched
ENSMUSG00000078921	Tgtp2	chr11	0.505	1.9028	0.33	#VALUE	no	Female enriched
ENSMUSG00000023905	Tnfrsf12a	chr17	179.415	-0.4263	#VALUE	#VALUE	no	Male enriched
ENSMUSG00000050982	Apol10a	chr15	0	NA	NA	NA	yes - GH repressed	Male enriched
ENSMUSG00000026535	Ifi202b	chr1	0	NA	NA	NA	no	Female enriched
ENSMUSG00000044519	Zfp488	chr14	0	NA	NA	NA	no	Male enriched
ENSMUSG00000078624	Olfr613	chr7	0	NA	NA	NA	no	Male enriched

## Sheet: FCG Ov to Te Compared to GHR KO
Ensembl ID	Gene Symbol	Chromosome	Base Mean	log2 FoldChange	pvalue	Adjusted pvalue	Sex Difference in GHR KO mice
ENSMUSG00000073842	Mup7	chr4	37621	-8.0731	5e-128	9.58e-124	Male enriched
ENSMUSG00000068086	Cyp2d9	chr15	14807.4	-5.3277	5.22e-126	5e-122	Male enriched
ENSMUSG00000053303	Slc22a26	chr19	2079.71	7.0688	7.45e-88	4.76e-84	Female enriched
ENSMUSG00000042589	Cux2	chr5	1266.94	6.0791	1.56e-86	7.46e-83	Female enriched
ENSMUSG00000073834	Mup11	chr4	9703	-7.4229	3.89e-84	1.49e-80	Male enriched
ENSMUSG00000073830	Mup14	chr4	3582.51	-6.6552	1.44e-74	4.61e-71	Male enriched
ENSMUSG00000038754	Elovl3	chr19	1879.14	-6.6399	7.22e-74	1.98e-70	Male enriched
ENSMUSG00000026691	Fmo3	chr1	3640.07	7.6518	7.3e-68	1.75e-64	Female enriched
ENSMUSG00000078597	Cyp4a12b	chr4	1217.59	-8.3552	6.77e-67	1.44e-63	Male enriched
ENSMUSG00000078683	Mup1	chr4	1325.54	-8.3169	1.06e-66	2.04e-63	Male enriched
ENSMUSG00000094793	Mup12	chr4	898.442	-6.8514	2.61e-55	4.55e-52	Male enriched
ENSMUSG00000028603	Scp2	chr4	53151.3	-1.6492	6.74e-55	1.08e-51	Male enriched
ENSMUSG00000030004	Nat8	chr6	125.455	-4.2522	7.05e-53	1.04e-49	Male enriched
ENSMUSG00000022181	C6	chr15	7346.86	-3.1223	1.27e-52	1.74e-49	Male enriched
ENSMUSG00000025004	Cyp2c40	chr19	1684.03	5.5357	1.65e-45	1.85e-42	Female enriched
ENSMUSG00000039519	Cyp7b1	chr3	5544.47	-4.3511	2.06e-42	1.98e-39	Male enriched
ENSMUSG00000029802	Abcg2	chr6	1570.39	-1.8288	4.3e-41	3.92e-38	Male enriched
ENSMUSG00000066153	Mup21	chr4	7347.78	-4.8812	1.88e-36	1.57e-33	Male enriched
ENSMUSG00000025270	Alas2	chrX	1704.06	-2.4821	3.43e-35	2.74e-32	Male enriched
ENSMUSG00000092008	Cyp2c69	chr19	3430.91	6.8599	7.91e-35	6.06e-32	Female enriched
ENSMUSG00000037263	1700055N04Rik	chr19	89.029	5.7461	5.12e-34	3.77e-31	Female enriched
ENSMUSG00000027983	Cyp2u1	chr3	1062.81	-3.8321	4.47e-32	3.17e-29	Male enriched
ENSMUSG00000078672	Mup20	chr4	56879.7	-6.5717	5.31e-32	3.63e-29	Male enriched
ENSMUSG00000038092	Hsd3b5	chr3	2520.83	-6.9221	5.04e-31	3.11e-28	Male enriched
ENSMUSG00000069520	Tmem19	chr10	2814.93	-1.3126	3.02e-29	1.75e-26	Male enriched
ENSMUSG00000072568	Fam84b	chr15	647.895	1.7632	6.75e-29	3.81e-26	Female enriched
ENSMUSG00000072849	Serpina1e	chr12	102856	-6.0003	9.16e-29	5.02e-26	Male enriched
ENSMUSG00000091867	Cyp2a22	chr7	1144.04	4.8968	3.49e-28	1.76e-25	Female enriched
ENSMUSG00000005268	Prlr	chr15	5092.07	2.3487	5.25e-28	2.52e-25	Female enriched
ENSMUSG00000079494	Cml5	chr6	47.548	-5.8795	3.14e-27	1.47e-24	Male enriched
ENSMUSG00000025795	Rassf3	chr10	2638.67	-1.1	6.76e-27	3.08e-24	Male enriched
ENSMUSG00000032386	Trip4	chr9	1557.36	-0.8122	2.12e-26	9.01e-24	Male enriched
ENSMUSG00000031767	Nudt7	chr8	9663.88	-2.4725	1.73e-25	6.79e-23	Male enriched
ENSMUSG00000066071	Cyp4a12a	chr4	2370.89	-7.1758	1.74e-25	6.79e-23	Male enriched
ENSMUSG00000021376	Tpmt	chr13	906.377	-1.1524	3.33e-25	1.28e-22	Male enriched
ENSMUSG00000075551	Cyp3a41a	chr5	725.777	7.5763	7.01e-25	2.58e-22	Female enriched
ENSMUSG00000071719	Tmem28	chrX	99.733	-4.5325	2.59e-24	8.86e-22	Male enriched
ENSMUSG00000060803	Gstp1	chr19	10760.9	-2.8829	2.56e-24	8.86e-22	Male enriched
ENSMUSG00000030237	Slco1a4	chr6	1683.65	2.9405	1.04e-22	3.44e-20	Female enriched
ENSMUSG00000056978	Hamp2	chr7	3448.52	5.6316	4.67e-22	1.49e-19	Female enriched
ENSMUSG00000054417	Cyp3a44	chr5	509.168	7.3576	1.31e-21	4.12e-19	Female enriched
ENSMUSG00000026664	Phyh	chr2	37971.9	-0.8557	8.33e-21	2.38e-18	Male enriched
ENSMUSG00000025003	Cyp2c39	chr19	166.028	3.4483	1.04e-20	2.87e-18	Female enriched
ENSMUSG00000061906	Ugt2b38	chr5	148.079	-6.2251	1.17e-20	3.2e-18	Male enriched
ENSMUSG00000003555	Cyp17a1	chr19	3884.72	2.873	4.36e-19	1.07e-16	Female enriched
ENSMUSG00000040170	Fmo2	chr1	1293.56	2.5301	5.94e-19	1.44e-16	Female enriched
ENSMUSG00000046603	Tcaim	chr9	506.788	-0.824	7.26e-19	1.74e-16	Male enriched
ENSMUSG00000067219	Nipal1	chr5	552.715	2.8097	1.6e-17	3.38e-15	Female enriched
ENSMUSG00000026767	Fam188a	chr2	666.312	-0.5852	3e-17	6.12e-15	Male enriched
ENSMUSG00000030603	Psmc4	chr7	1933.7	-0.5209	3.12e-17	6.23e-15	Male enriched
ENSMUSG00000035836	Ugt2b1	chr5	7557.9	-1.617	3.38e-17	6.68e-15	Male enriched
ENSMUSG00000032026	Rexo2	chr9	1390.96	-0.7274	4.6e-17	8.89e-15	Male enriched
ENSMUSG00000048376	F2r	chr13	1308.91	-1.2925	2.91e-16	5.12e-14	Male enriched
ENSMUSG00000030654	Arl6ip1	chr7	3746.35	-0.5001	3.83e-16	6.61e-14	Male enriched
ENSMUSG00000029407	Uso1	chr5	3083.58	-0.6539	6.46e-16	1.08e-13	Male enriched
ENSMUSG00000027822	Slc33a1	chr3	1706.89	-0.711	1.29e-15	2.15e-13	Male enriched
ENSMUSG00000072082	Ccnf	chr17	439.047	-1.2927	1.67e-15	2.76e-13	Male enriched
ENSMUSG00000022347	A1bg	chr15	1695.37	6.0816	2.21e-15	3.56e-13	Female enriched
ENSMUSG00000048782	Insc	chr7	325.566	-1.6229	2.34e-15	3.7e-13	Male enriched
ENSMUSG00000029153	Ociad2	chr5	629.102	-1.1492	3.2e-15	5.03e-13	Male enriched
ENSMUSG00000031974	Abcb10	chr8	863.789	-0.7624	3.79e-15	5.91e-13	Male enriched
ENSMUSG00000022035	Ccdc25	chr14	1043.3	-0.6137	4.86e-15	7.45e-13	Male enriched
ENSMUSG00000025630	Hprt	chrX	1095.05	-0.4622	5.22e-15	7.88e-13	Male enriched
ENSMUSG00000022149	C9	chr15	14317.5	-1.3442	1.32e-14	1.89e-12	Male enriched
ENSMUSG00000064294	Aox3	chr1	14530.4	-2.0154	1.43e-14	2.03e-12	Male enriched
ENSMUSG00000024548	Setbp1	chr18	71.174	1.9337	2.19e-14	3.01e-12	Female enriched
ENSMUSG00000025016	Tm9sf3	chr19	5572.85	-0.3342	2.99e-14	4.09e-12	Male enriched
ENSMUSG00000027261	Hao1	chr2	5039.41	-1.0665	4.35e-14	5.83e-12	Male enriched
ENSMUSG00000032808	Cyp2c38	chr19	2570.76	2.7282	7.62e-14	9.87e-12	Female enriched
ENSMUSG00000041567	Serpina12	chr12	1492.68	-2.8332	1.17e-13	1.47e-11	Male enriched
ENSMUSG00000039958	Mettl20	chr6	950.518	-1.4546	1.43e-13	1.78e-11	Male enriched
ENSMUSG00000020432	Tcn2	chr11	4920.8	0.7606	1.92e-13	2.31e-11	Female enriched
ENSMUSG00000026617	Bpnt1	chr1	1699.07	-0.5489	1.99e-13	2.37e-11	Male enriched
ENSMUSG00000049404	Rarres1	chr3	1083.88	-2.036	2.77e-13	3.2e-11	Male enriched
ENSMUSG00000001665	Gstt3	chr10	789.449	1.6619	3.13e-13	3.59e-11	Female enriched
ENSMUSG00000030711	Sult1a1	chr7	8435.39	1.0162	3.33e-13	3.8e-11	Female enriched
ENSMUSG00000044378	Slc15a5	chr6	100.132	-2.7222	3.55e-13	4.03e-11	Male enriched
ENSMUSG00000031665	Sall1	chr8	1649.14	1.0822	4.15e-13	4.68e-11	Female enriched
ENSMUSG00000070605	Gm13251	chr4	38.538	-2.5868	5.39e-13	5.97e-11	Male enriched
ENSMUSG00000041698	Slco1a1	chr6	7374.01	-4.1134	7.13e-13	7.72e-11	Male enriched
ENSMUSG00000040536	Necab1	chr4	1443.63	-0.8962	8.62e-13	9.28e-11	Male enriched
ENSMUSG00000029833	Trim24	chr6	1703.13	1.2325	1.06e-12	1.12e-10	Female enriched
ENSMUSG00000022747	St3gal6	chr16	282.814	2.1311	1.23e-12	1.28e-10	Female enriched
ENSMUSG00000089943	Ugt1a5	chr1	1309.57	2.7148	1.72e-12	1.75e-10	Female enriched
ENSMUSG00000031536	Polb	chr8	459.866	-0.6911	2.36e-12	2.37e-10	Male enriched
ENSMUSG00000021416	Eci3	chr13	29.682	6.6703	2.46e-12	2.45e-10	Female enriched
ENSMUSG00000068394	Cep152	chr2	174.133	0.9322	2.65e-12	2.62e-10	Female enriched
ENSMUSG00000025487	Psmd13	chr7	1427.32	-0.3974	3.28e-12	3.17e-10	Male enriched
ENSMUSG00000027808	Serp1	chr3	5958.06	-0.755	3.77e-12	3.63e-10	Male enriched
ENSMUSG00000049685	Cyp2g1	chr7	75.791	3.0475	4.16e-12	3.98e-10	Female enriched
ENSMUSG00000074254	Cyp2a4	chr7	19109.2	2.2111	4.53e-12	4.32e-10	Female enriched
ENSMUSG00000060807	Serpina6	chr12	9000.52	1.4484	4.92e-12	4.65e-10	Female enriched
ENSMUSG00000027879	Sec22b	chr3	1151.56	-0.6367	5.25e-12	4.93e-10	Male enriched
ENSMUSG00000012422	Tmem167	chr13	965.28	-0.6012	7.9e-12	7.24e-10	Male enriched
ENSMUSG00000045438	Cox19	chr5	624.966	-0.681	1.3e-11	1.16e-09	Male enriched
ENSMUSG00000039264	Gimap3	chr6	101.384	2.026	1.46e-11	1.29e-09	Female enriched
ENSMUSG00000020451	Limk2	chr11	313.31	0.5489	2.08e-11	1.8e-09	Female enriched
ENSMUSG00000078799	Sult2a5	chr7	37.432	7.1663	2.99e-11	2.57e-09	Female enriched
ENSMUSG00000078686	Mup9	chr4	25.85	-3.4489	3.25e-11	2.78e-09	Male enriched
ENSMUSG00000008540	Mgst1	chr6	51685.8	-0.7174	3.99e-11	3.38e-09	Male enriched
ENSMUSG00000049115	Agtr1a	chr13	2214.74	0.6694	4.02e-11	3.39e-09	Female enriched
ENSMUSG00000028398	Tmem261	chr4	543.477	-0.4493	4.45e-11	3.69e-09	Male enriched
ENSMUSG00000075552	Cyp3a41b	chr5	59.565	7.3772	5.79e-11	4.66e-09	Female enriched
ENSMUSG00000054764	Mtnr1a	chr8	59.758	-3.3041	6.51e-11	5.19e-09	Male enriched
ENSMUSG00000057722	Lepr	chr4	1568.53	2.3328	7.95e-11	6.24e-09	Female enriched
ENSMUSG00000024516	Sec11c	chr18	643.423	-0.5343	7.93e-11	6.24e-09	Male enriched
ENSMUSG00000070332	4933422H20Rik	chr11	30.191	2.3069	8.01e-11	6.27e-09	Female enriched
ENSMUSG00000042195	Slc35f2	chr9	36.778	-4.3124	8.89e-11	6.89e-09	Male enriched
ENSMUSG00000036151	Tm6sf2	chr8	1144.63	0.8796	9.01e-11	6.93e-09	Female enriched
ENSMUSG00000024924	Vldlr	chr19	279.107	2.9538	1.31e-10	9.88e-09	Female enriched
ENSMUSG00000078680	Mup10	chr4	117.041	-2.876	1.91e-10	1.4e-08	Male enriched
ENSMUSG00000024130	Abca3	chr17	4453.44	0.8777	1.97e-10	1.43e-08	Female enriched
ENSMUSG00000043067	Dpy19l1	chr9	1796.63	-0.7322	2.01e-10	1.45e-08	Male enriched
ENSMUSG00000018995	Nars2	chr7	354.08	-0.5913	2.04e-10	1.47e-08	Male enriched
ENSMUSG00000058355	Abce1	chr8	2029.83	-0.5357	2.61e-10	1.81e-08	Male enriched
ENSMUSG00000029050	Ski	chr4	1628.69	0.5208	4.14e-10	2.74e-08	Female enriched
ENSMUSG00000049410	Zfp683	chr4	13.267	3.6486	4.95e-10	3.23e-08	Female enriched
ENSMUSG00000035637	Grhpr	chr4	4771.1	-0.84	6.4e-10	4.12e-08	Male enriched
ENSMUSG00000028238	Atp6v0d2	chr4	162.583	2.3479	7.67e-10	4.88e-08	Female enriched
ENSMUSG00000041272	Tox	chr4	349.748	1.7627	9.31e-10	5.87e-08	Female enriched
ENSMUSG00000023272	Creld2	chr15	1031.2	-1.9142	9.75e-10	6.08e-08	Male enriched
ENSMUSG00000015653	Steap2	chr5	726.57	0.7782	1.05e-09	6.49e-08	Female enriched
ENSMUSG00000032126	Hmbs	chr9	1242.1	-0.3638	1.09e-09	6.74e-08	Male enriched
ENSMUSG00000032757	Bet1	chr6	846.253	-0.5124	1.16e-09	7.12e-08	Male enriched
ENSMUSG00000025068	Gsto1	chr19	2155.42	0.5301	1.31e-09	7.92e-08	Female enriched
ENSMUSG00000028102	Pex11b	chr3	379.226	-0.4272	1.63e-09	9.68e-08	Male enriched
ENSMUSG00000038412	Higd1a	chr9	672.475	-0.5347	1.75e-09	1.03e-07	Male enriched
ENSMUSG00000053411	Cbx7	chr15	624.091	0.7766	1.94e-09	1.13e-07	Female enriched
ENSMUSG00000024953	Prdx5	chr19	4275.62	-0.4127	2.08e-09	1.21e-07	Male enriched
ENSMUSG00000042474	Faim3	chr1	20.185	1.8944	2.16e-09	1.26e-07	Female enriched
ENSMUSG00000078496	Gm13152	chr4	73.562	-1.5335	2.46e-09	1.42e-07	Male enriched
ENSMUSG00000038534	Osbpl7	chr11	140.606	0.7879	2.48e-09	1.42e-07	Female enriched
ENSMUSG00000038722	Bud31	chr5	766.432	-0.3562	2.71e-09	1.53e-07	Male enriched
ENSMUSG00000021737	Psmd6	chr14	1425.9	-0.4126	2.78e-09	1.57e-07	Male enriched
ENSMUSG00000037822	Smim14	chr5	1595.07	-0.3716	2.89e-09	1.62e-07	Male enriched
ENSMUSG00000026914	Psmd14	chr2	1017.32	-0.474	3.02e-09	1.69e-07	Male enriched
ENSMUSG00000021476	Habp4	chr13	2511.07	-0.3852	3.05e-09	1.7e-07	Male enriched
ENSMUSG00000020116	Pno1	chr11	674.04	-0.5545	3.21e-09	1.78e-07	Male enriched
ENSMUSG00000079659	Tmem243	chr5	1730.3	-0.4889	3.78e-09	2.07e-07	Male enriched
ENSMUSG00000040127	Sdr9c7	chr10	1259.97	-1.1417	3.91e-09	2.13e-07	Male enriched
ENSMUSG00000026864	Hspa5	chr2	16467.5	-1.1486	4.44e-09	2.4e-07	Male enriched
ENSMUSG00000061825	Ces2c	chr8	466.615	-1.8801	4.99e-09	2.68e-07	Male enriched
ENSMUSG00000022215	Fitm1	chr14	287.39	-2.3666	6.2e-09	3.28e-07	Male enriched
ENSMUSG00000090019	Gimap1	chr6	78.288	0.7461	6.65e-09	3.51e-07	Female enriched
ENSMUSG00000021079	Timm9	chr12	496.822	-0.5756	7.43e-09	3.86e-07	Male enriched
ENSMUSG00000032557	Uba5	chr9	838.123	-0.6489	7.8e-09	4.04e-07	Male enriched
ENSMUSG00000024855	Pacs1	chr19	232.514	0.8573	8.1e-09	4.17e-07	Female enriched
ENSMUSG00000026750	Psmb7	chr2	2250.77	-0.3437	8.32e-09	4.28e-07	Male enriched
ENSMUSG00000029447	Cct6a	chr5	2500.12	-0.3264	9.32e-09	4.75e-07	Male enriched
ENSMUSG00000066154	Mup3	chr4	153046	-1.8919	1.06e-08	5.36e-07	Male enriched
ENSMUSG00000009145	Dqx1	chr6	467.956	0.9116	1.17e-08	5.77e-07	Female enriched
ENSMUSG00000057400	Ces1c	chr8	63367.3	0.7558	1.21e-08	5.97e-07	Female enriched
ENSMUSG00000072941	Sod3	chr5	1510.99	0.6669	1.22e-08	6.02e-07	Female enriched
ENSMUSG00000045594	Glb1	chr9	556.953	0.6269	1.37e-08	6.71e-07	Female enriched
ENSMUSG00000047045	Tmem164	chrX	526.789	0.8819	1.43e-08	6.96e-07	Female enriched
ENSMUSG00000010914	Pdhx	chr2	672.082	-0.4888	1.62e-08	7.82e-07	Male enriched
ENSMUSG00000021228	Acot3	chr12	2256.71	3.3331	1.64e-08	7.93e-07	Female enriched
ENSMUSG00000024231	Cul2	chr18	1009.3	-0.4676	1.69e-08	8.11e-07	Male enriched
ENSMUSG00000059895	Ptp4a3	chr15	474.857	0.6384	1.79e-08	8.56e-07	Female enriched
ENSMUSG00000025156	Gps1	chr11	909.395	-0.3824	1.82e-08	8.64e-07	Male enriched
ENSMUSG00000033184	Tmed7	chr18	2724.45	-0.357	2.13e-08	1.01e-06	Male enriched
ENSMUSG00000000486	2022-09-01	chr7	69.982	1.2687	2.15e-08	1.02e-06	Female enriched
ENSMUSG00000038656	Cyp3a16	chr5	167.659	4.9913	2.31e-08	1.08e-06	Female enriched
ENSMUSG00000030652	Coq7	chr7	509.696	-0.6465	2.58e-08	1.19e-06	Male enriched
ENSMUSG00000022769	Sdf2l1	chr16	885.263	-1.3905	2.58e-08	1.19e-06	Male enriched
ENSMUSG00000054484	Tmem62	chr2	390.989	-0.7336	2.8e-08	1.28e-06	Male enriched
ENSMUSG00000032328	Tmem30a	chr9	4514.73	-0.5503	2.85e-08	1.29e-06	Male enriched
ENSMUSG00000027236	Eif3j1	chr2	520.549	-0.3911	3.04e-08	1.36e-06	Male enriched
ENSMUSG00000022193	Psmb5	chr14	619.315	-0.4223	3.07e-08	1.37e-06	Male enriched
ENSMUSG00000020669	Sh3yl1	chr12	241.094	0.6978	3.1e-08	1.38e-06	Female enriched
ENSMUSG00000028696	Ipp	chr4	299.755	-0.4658	3.67e-08	1.6e-06	Male enriched
ENSMUSG00000044086	Lmod3	chr6	11.62	3.5138	4.14e-08	1.77e-06	Female enriched
ENSMUSG00000030298	Sec13	chr6	1262.25	-0.4229	4.31e-08	1.83e-06	Male enriched
ENSMUSG00000024713	Pcsk5	chr19	602.655	0.6313	4.65e-08	1.97e-06	Female enriched
ENSMUSG00000022136	Dnajc3	chr14	8200.44	-0.6551	4.87e-08	2.04e-06	Male enriched
ENSMUSG00000074797	Itpa	chr2	336.24	-0.4491	5.06e-08	2.1e-06	Male enriched
ENSMUSG00000038546	Ranbp9	chr13	1103.22	-0.4454	5.23e-08	2.16e-06	Male enriched
ENSMUSG00000033751	Gadd45gip1	chr8	908.214	-0.411	5.4e-08	2.23e-06	Male enriched
ENSMUSG00000024583	Txnl1	chr18	2016.01	-0.403	5.6e-08	2.29e-06	Male enriched
ENSMUSG00000020472	Zkscan17	chr11	972.814	0.5423	6.48e-08	2.63e-06	Female enriched
ENSMUSG00000032459	Mrps22	chr9	422.76	-0.4831	6.69e-08	2.69e-06	Male enriched
ENSMUSG00000046159	Chrm3	chr13	96.512	-2.2418	6.67e-08	2.69e-06	Male enriched
ENSMUSG00000036833	Pnpla7	chr2	3466.82	-0.5465	6.72e-08	2.7e-06	Male enriched
ENSMUSG00000026749	Nek6	chr2	1968.19	-0.6564	7.62e-08	3.03e-06	Male enriched
ENSMUSG00000037370	Enpp1	chr10	1376.96	0.6777	8.54e-08	3.37e-06	Female enriched
ENSMUSG00000032575	Manf	chr9	1609.99	-1.3348	9.61e-08	3.7e-06	Male enriched
ENSMUSG00000060002	Chpt1	chr10	3789.3	-0.887	9.62e-08	3.7e-06	Male enriched
ENSMUSG00000060904	Arl1	chr10	2037.47	-0.4881	9.9e-08	3.8e-06	Male enriched
ENSMUSG00000027248	Pdia3	chr2	12013.3	-0.6809	1.07e-07	4.07e-06	Male enriched
ENSMUSG00000028982	Slc25a33	chr4	470.984	-1.2704	1.09e-07	4.12e-06	Male enriched
ENSMUSG00000022905	Kpna1	chr16	1415.79	-0.4322	1.17e-07	4.4e-06	Male enriched
ENSMUSG00000078688	Mup2	chr4	138.556	-2.1475	1.18e-07	4.43e-06	Male enriched
ENSMUSG00000027746	Ufm1	chr3	1172.67	-0.4148	1.36e-07	5.05e-06	Male enriched
ENSMUSG00000025825	Iscu	chr5	1414.27	-0.3701	1.75e-07	6.39e-06	Male enriched
ENSMUSG00000001105	Ift20	chr11	827.038	-0.3349	1.8e-07	6.54e-06	Male enriched
ENSMUSG00000025702	2022-03-08	chr6	2953.72	-0.473	1.82e-07	6.58e-06	Male enriched
ENSMUSG00000034902	Pip5k1c	chr10	1600.02	0.3848	1.83e-07	6.62e-06	Female enriched
ENSMUSG00000022425	Enpp2	chr15	1679.77	-1.226	2.1e-07	7.51e-06	Male enriched
ENSMUSG00000089960	Ugt1a1	chr1	8021.18	0.9327	2.26e-07	8.05e-06	Female enriched
ENSMUSG00000024399	Ltb	chr17	37.409	1.6884	2.33e-07	8.26e-06	Female enriched
ENSMUSG00000021270	Hsp90aa1	chr12	3090.22	-1.0297	2.35e-07	8.32e-06	Male enriched
ENSMUSG00000070284	Gmppb	chr9	336.038	-0.8509	3.96e-07	1.36e-05	Male enriched
ENSMUSG00000028156	Eif4e	chr3	688.691	-0.3677	4.11e-07	1.4e-05	Male enriched
ENSMUSG00000003355	Fkbp11	chr15	287.531	-1.2613	4.39e-07	1.49e-05	Male enriched
ENSMUSG00000039653	Baat	chr4	4961.06	-0.5428	4.88e-07	1.63e-05	Male enriched
ENSMUSG00000024277	Mapre2	chr18	724.058	0.7164	5.16e-07	1.71e-05	Female enriched
ENSMUSG00000040181	Fmo1	chr1	6586.18	0.9894	5.24e-07	1.73e-05	Female enriched
ENSMUSG00000079442	St6galnac4	chr2	119.552	1.1725	5.28e-07	1.74e-05	Female enriched
ENSMUSG00000042569	Dhrs7b	chr11	369.225	-0.389	5.61e-07	1.84e-05	Male enriched
ENSMUSG00000024485	Slc4a9	chr18	21.895	2.2905	6.63e-07	2.14e-05	Female enriched
ENSMUSG00000064125	BC068157	chr8	40.341	1.2199	6.95e-07	2.23e-05	Female enriched
ENSMUSG00000023235	Ccl25	chr8	200.717	-0.5166	7.72e-07	2.45e-05	Male enriched
ENSMUSG00000035929	H2-Q4	chr17	1939.68	0.725	7.82e-07	2.47e-05	Female enriched
ENSMUSG00000032290	Ptpn9	chr9	644.627	0.4922	7.95e-07	2.5e-05	Female enriched
ENSMUSG00000024487	Yipf5	chr18	1075.2	-0.4049	8.13e-07	2.56e-05	Male enriched
ENSMUSG00000027035	Cers6	chr2	1174.12	1.0446	8.33e-07	2.61e-05	Female enriched
ENSMUSG00000039195	1110008P14Rik	chr2	422.709	-0.5386	8.6e-07	2.68e-05	Male enriched
ENSMUSG00000073639	Rab18	chr18	2072.1	-0.3368	8.75e-07	2.71e-05	Male enriched
ENSMUSG00000037720	Tmem33	chr5	1854.67	-0.4273	9.21e-07	2.85e-05	Male enriched
ENSMUSG00000027195	Hsd17b12	chr2	3487.12	-0.5498	1.08e-06	3.28e-05	Male enriched
ENSMUSG00000068227	Il2rb	chr15	117.717	1.9053	1.19e-06	3.58e-05	Female enriched
ENSMUSG00000023031	Cela1	chr15	381.533	-1.2601	1.21e-06	3.61e-05	Male enriched
ENSMUSG00000020634	Ubxn2a	chr12	823.115	-0.3869	1.32e-06	3.93e-05	Male enriched
ENSMUSG00000029513	Prkab1	chr5	1044.38	0.4203	1.33e-06	3.96e-05	Female enriched
ENSMUSG00000024829	Mrpl21	chr19	392.55	-0.3882	1.45e-06	4.25e-05	Male enriched
ENSMUSG00000030123	Plxnd1	chr6	1878.43	0.3851	1.66e-06	4.78e-05	Female enriched
ENSMUSG00000026405	C4bp	chr1	15471.8	-0.5305	1.82e-06	5.16e-05	Male enriched
ENSMUSG00000031201	Brcc3	chrX	557.896	-0.3594	1.91e-06	5.41e-05	Male enriched
ENSMUSG00000030035	Wbp1	chr6	782.526	-0.4343	2.02e-06	5.7e-05	Male enriched
ENSMUSG00000042473	Tbc1d8b	chrX	786.673	-0.3781	2.04e-06	5.76e-05	Male enriched
ENSMUSG00000029066	Mrpl20	chr4	679.95	-0.3623	2.05e-06	5.78e-05	Male enriched
ENSMUSG00000032540	Abhd5	chr9	695.736	-0.506	2.07e-06	5.81e-05	Male enriched
ENSMUSG00000022505	Emp2	chr16	612.883	1.0143	2.07e-06	5.82e-05	Female enriched
ENSMUSG00000031511	Arhgef7	chr8	1168.13	0.3464	2.1e-06	5.86e-05	Female enriched
ENSMUSG00000050663	Trhde	chr10	47.157	-2.2778	2.09e-06	5.86e-05	Male enriched
ENSMUSG00000027108	Ola1	chr2	846.181	-0.3832	2.29e-06	6.34e-05	Male enriched
ENSMUSG00000025759	Mfsd8	chr3	97.946	-0.564	2.31e-06	6.39e-05	Male enriched
ENSMUSG00000032330	Cox7a2	chr9	2498.74	-0.3374	2.48e-06	6.81e-05	Male enriched
ENSMUSG00000057469	E2f6	chr12	434.21	-0.3647	2.74e-06	7.44e-05	Male enriched
ENSMUSG00000048047	Zbtb33	chrX	646.738	-0.3907	2.92e-06	7.83e-05	Male enriched
ENSMUSG00000041729	Coro2b	chr9	131.46	0.5651	3.1e-06	8.23e-05	Female enriched
ENSMUSG00000029516	Cit	chr5	81.282	1.0372	3.1e-06	8.23e-05	Female enriched
ENSMUSG00000027774	Gfm1	chr3	2276.17	-0.3649	3.15e-06	8.3e-05	Male enriched
ENSMUSG00000030417	Pdcd5	chr7	333.54	-0.4131	3.18e-06	8.37e-05	Male enriched
ENSMUSG00000001588	Acap1	chr11	125.821	0.8388	3.2e-06	8.42e-05	Female enriched
ENSMUSG00000029430	Ran	chr5	1628.11	-0.3894	3.52e-06	9.16e-05	Male enriched
ENSMUSG00000026425	Srgap2	chr1	1011.3	0.5981	3.65e-06	9.46e-05	Female enriched
ENSMUSG00000045775	Slc16a5	chr11	944.381	1.9491	4e-06	0.000103	Female enriched
ENSMUSG00000003379	Cd79a	chr7	31.642	1.6562	4.24e-06	0.000109	Female enriched
ENSMUSG00000018171	Vmp1	chr11	2595.99	-0.5787	4.27e-06	0.000109	Male enriched
ENSMUSG00000028854	Slc9a1	chr4	630.989	0.3328	4.3e-06	0.00011	Female enriched
ENSMUSG00000040430	Pitpnc1	chr11	1667.8	0.5667	4.67e-06	0.000118	Female enriched
ENSMUSG00000028252	Ccnc	chr4	451.149	-0.4399	5.06e-06	0.000126	Male enriched
ENSMUSG00000031950	Gabarapl2	chr8	584.595	-0.4145	5.29e-06	0.000131	Male enriched
ENSMUSG00000021134	Srsf5	chr12	6062.71	0.4284	5.33e-06	0.000132	Female enriched
ENSMUSG00000030309	Caprin2	chr6	96.64	0.8957	5.49e-06	0.000135	Female enriched
ENSMUSG00000044734	Serpinb1a	chr13	123.35	1.8571	7.04e-06	0.000164	Female enriched
ENSMUSG00000063354	Slc39a4	chr15	896.515	1.6051	7.4e-06	0.000173	Female enriched
ENSMUSG00000029185	Fam114a1	chr5	873.537	-0.4066	7.86e-06	0.000181	Male enriched
ENSMUSG00000057561	Eif1a	chr18	1010.97	-0.6832	7.94e-06	0.000182	Male enriched
ENSMUSG00000022048	Dpysl2	chr14	213.418	0.8763	8.09e-06	0.000185	Female enriched
ENSMUSG00000020788	Atp2a3	chr11	110.414	1.2012	8.17e-06	0.000187	Female enriched
ENSMUSG00000021054	Sgpp1	chr12	1777.57	-0.3636	8.93e-06	0.000202	Male enriched
ENSMUSG00000019951	Uhrf1bp1l	chr10	2266.01	0.3413	8.91e-06	0.000202	Female enriched
ENSMUSG00000022570	Tsta3	chr15	687.087	-0.3379	9.17e-06	0.000207	Male enriched
ENSMUSG00000037664	Cdkn1c	chr7	63.471	0.9634	9.25e-06	0.000208	Female enriched
ENSMUSG00000033306	Lpp	chr16	2821.39	0.3297	9.8e-06	0.000217	Female enriched
ENSMUSG00000070031	Sp140	chr1	144.066	1.2477	9.8e-06	0.000217	Female enriched
ENSMUSG00000074345	Tnfaip8l3	chr9	30.929	1.7565	1e-05	0.000221	Female enriched
ENSMUSG00000005763	Cd247	chr1	12.784	2.3861	1.03e-05	0.000224	Female enriched
ENSMUSG00000058704	Memo1	chr17	472.302	-0.3315	1.05e-05	0.000229	Male enriched
ENSMUSG00000030560	Ctsc	chr7	4907.92	0.6942	1.06e-05	0.00023	Female enriched
ENSMUSG00000038736	Nudcd1	chr15	414.354	-0.3994	1.06e-05	0.00023	Male enriched
ENSMUSG00000032383	Ppib	chr9	5644.63	-0.3944	1.19e-05	0.000256	Male enriched
ENSMUSG00000046756	Mrps7	chr11	1407.4	-0.3466	1.2e-05	0.000257	Male enriched
ENSMUSG00000035441	Myo1d	chr11	685.946	0.4234	1.23e-05	0.000263	Female enriched
ENSMUSG00000038155	Gstp2	chr19	38.713	-2.2227	1.24e-05	0.000264	Male enriched
ENSMUSG00000033170	Card10	chr15	795.741	0.5922	1.24e-05	0.000264	Female enriched
ENSMUSG00000047721	Bola2	chr7	351.539	-0.3561	1.27e-05	0.00027	Male enriched
ENSMUSG00000020952	Scfd1	chr12	965.131	-0.4959	1.35e-05	0.000283	Male enriched
ENSMUSG00000021559	Dapk1	chr13	2990.92	0.6207	1.36e-05	0.000285	Female enriched
ENSMUSG00000079418	Atg4a	chrX	90.023	-0.5454	1.4e-05	0.000293	Male enriched
ENSMUSG00000034653	Ythdc2	chr18	300.395	-0.3526	1.56e-05	0.00032	Male enriched
ENSMUSG00000028410	Dnaja1	chr4	2837.91	-0.4822	1.6e-05	0.000326	Male enriched
ENSMUSG00000042978	Sbk1	chr7	1595.65	0.7681	1.66e-05	0.000336	Female enriched
ENSMUSG00000025860	Xiap	chrX	3617.49	-0.3605	1.68e-05	0.000338	Male enriched
ENSMUSG00000050232	Cxcr3	chrX	21.736	1.6378	1.68e-05	0.000338	Female enriched
ENSMUSG00000034258	Mfsd7c	chr12	261.582	0.9417	1.79e-05	0.000356	Female enriched
ENSMUSG00000052013	Btla	chr16	39.235	1.452	1.82e-05	0.00036	Female enriched
ENSMUSG00000045576	St7l	chr3	513.681	-0.3464	1.84e-05	0.000362	Male enriched
ENSMUSG00000027080	Med19	chr2	348.663	-0.3844	1.93e-05	0.000376	Male enriched
ENSMUSG00000030409	Dmpk	chr7	2131.75	0.9445	2.08e-05	0.000403	Female enriched
ENSMUSG00000070000	Fcho1	chr8	34.52	1.5735	2.1e-05	0.000406	Female enriched
ENSMUSG00000091537	Tma7	chr9	538.163	-0.3298	2.23e-05	0.000428	Male enriched
ENSMUSG00000020459	Mtif2	chr11	826.097	-0.3551	2.24e-05	0.00043	Male enriched
ENSMUSG00000040612	Ildr2	chr1	1417.79	1.2139	2.27e-05	0.000433	Female enriched
ENSMUSG00000059325	Hopx	chr5	1515.69	-0.877	2.37e-05	0.000449	Male enriched
ENSMUSG00000052392	Acot4	chr12	3968.89	1.2803	2.46e-05	0.000464	Female enriched
ENSMUSG00000028636	Ppcs	chr4	477.522	-0.3808	2.5e-05	0.000471	Male enriched
ENSMUSG00000049871	Nlrc3	chr16	19.679	1.3788	2.56e-05	0.000479	Female enriched
ENSMUSG00000052131	Akr1b7	chr6	36.032	2.5654	2.57e-05	0.000481	Female enriched
ENSMUSG00000037548	H2-DMb2	chr17	31.588	1.3508	2.59e-05	0.000483	Female enriched
ENSMUSG00000042644	Itpr3	chr17	217.287	1.252	2.65e-05	0.000493	Female enriched
ENSMUSG00000022010	Tsc22d1	chr14	1541.09	-1.4014	2.68e-05	0.000497	Male enriched
ENSMUSG00000012889	Podnl1	chr8	14.315	2.394	2.79e-05	0.000516	Female enriched
ENSMUSG00000028741	Mrto4	chr4	390.571	-0.3682	2.82e-05	0.00052	Male enriched
ENSMUSG00000034220	Gpc1	chr1	235.048	-1.8054	3.01e-05	0.00055	Male enriched
ENSMUSG00000047880	Cxcr5	chr9	13.29	2.0981	3.03e-05	0.000553	Female enriched
ENSMUSG00000048100	Taf13	chr3	250.234	-0.3922	3.35e-05	0.000602	Male enriched
ENSMUSG00000024899	Papss2	chr19	7201.94	0.7693	3.38e-05	0.000607	Female enriched
ENSMUSG00000047904	Sstr2	chr11	37.744	-2.1529	3.39e-05	0.000608	Male enriched
ENSMUSG00000056121	Fez2	chr17	852.689	-0.3652	3.47e-05	0.00062	Male enriched
ENSMUSG00000039637	Coro7	chr16	1096.7	0.5949	3.5e-05	0.000626	Female enriched
ENSMUSG00000074521	Gm14327	chr2	19.344	-1.6839	3.55e-05	0.000633	Male enriched
ENSMUSG00000068749	Psma5	chr3	592.197	-0.3516	3.96e-05	0.000695	Male enriched
ENSMUSG00000025265	Fgd1	chrX	74.109	0.9574	4.22e-05	0.00073	Female enriched
ENSMUSG00000037601	Nme1	chr11	251.45	-0.5384	4.31e-05	0.000742	Male enriched
ENSMUSG00000028557	Rnf11	chr4	2027.53	-0.407	4.49e-05	0.000766	Male enriched
ENSMUSG00000020444	Guk1	chr11	616.805	-0.4502	4.54e-05	0.000773	Male enriched
ENSMUSG00000021930	Spryd7	chr14	475.549	-0.4267	4.67e-05	0.00079	Male enriched
ENSMUSG00000040957	Cables1	chr18	137.761	1.4069	4.8e-05	0.000808	Female enriched
ENSMUSG00000029195	Klb	chr5	1251.11	0.5622	4.83e-05	0.000813	Female enriched
ENSMUSG00000035392	Dennd1a	chr2	1002.68	0.3513	4.84e-05	0.000814	Female enriched
ENSMUSG00000023942	Slc29a1	chr17	7519.88	0.5915	4.9e-05	0.00082	Female enriched
ENSMUSG00000058793	Cds2	chr2	4361.74	0.3832	4.95e-05	0.000826	Female enriched
ENSMUSG00000030302	Atp2b2	chr6	243.683	1.4876	5e-05	0.000833	Female enriched
ENSMUSG00000037493	Cib2	chr9	119.751	-0.5673	5.66e-05	0.000925	Male enriched
ENSMUSG00000025937	Lactb2	chr1	6945.97	-0.3824	5.76e-05	0.000937	Male enriched
ENSMUSG00000004110	Cacna1e	chr1	15.276	1.3425	5.79e-05	0.000942	Female enriched
ENSMUSG00000037266	Rsrp1	chr4	9450.49	0.3584	5.9e-05	0.000957	Female enriched
ENSMUSG00000024863	Mbl2	chr19	9304.4	0.4972	5.91e-05	0.000957	Female enriched
ENSMUSG00000027863	Cd2	chr3	19.385	1.7272	6.1e-05	0.00098	Female enriched
ENSMUSG00000021951	N6amt2	chr14	130.499	-0.5131	6.11e-05	0.00098	Male enriched
ENSMUSG00000054065	Pkp3	chr7	48.3	0.9413	6.19e-05	0.000988	Female enriched
ENSMUSG00000025869	Nop16	chr13	450.769	-0.5518	6.53e-05	0.00103	Male enriched
ENSMUSG00000047963	Stbd1	chr5	2515.78	-0.5941	6.8e-05	0.00106	Male enriched
ENSMUSG00000023967	Mrps18a	chr17	747.155	-0.396	6.93e-05	0.00107	Male enriched
ENSMUSG00000022792	Yars2	chr16	380.374	-0.3535	6.91e-05	0.00107	Male enriched
ENSMUSG00000071042	Rasgrp3	chr17	347.158	0.3548	7.01e-05	0.00108	Female enriched
ENSMUSG00000055707	Klhl26	chr8	218.5	0.6733	7.15e-05	0.0011	Female enriched
ENSMUSG00000057982	Zfp809	chr9	976.083	-0.6152	7.27e-05	0.00111	Male enriched
ENSMUSG00000014030	Pax5	chr4	30.929	1.4076	7.62e-05	0.00115	Female enriched
ENSMUSG00000014852	Adamts13	chr2	277.366	0.5698	7.66e-05	0.00115	Female enriched
ENSMUSG00000044250	Pced1b	chr15	180.353	0.5624	7.61e-05	0.00115	Female enriched
ENSMUSG00000039480	Nt5dc1	chr10	485.965	-0.36	7.57e-05	0.00115	Male enriched
ENSMUSG00000073676	Hspe1	chr1	1667.71	-0.4293	7.76e-05	0.00117	Male enriched
ENSMUSG00000001774	Chordc1	chr9	848.38	-0.4861	7.92e-05	0.00119	Male enriched
ENSMUSG00000021245	Mlh3	chr12	410.376	-0.3563	7.93e-05	0.00119	Male enriched
ENSMUSG00000025375	Aatk	chr11	259.762	-0.8329	7.91e-05	0.00119	Male enriched
ENSMUSG00000029468	P2rx7	chr5	323.626	0.8414	8.11e-05	0.00121	Female enriched
ENSMUSG00000006732	Mettl1	chr10	275.485	-0.7647	8.31e-05	0.00123	Male enriched
ENSMUSG00000068874	Selenbp1	chr3	5319.76	0.4806	8.35e-05	0.00124	Female enriched
ENSMUSG00000022848	Dirc2	chr16	1214.44	-0.4071	8.45e-05	0.00125	Male enriched
ENSMUSG00000001281	Itgb7	chr15	127.698	1.1858	8.59e-05	0.00126	Female enriched
ENSMUSG00000029869	Ephb6	chr6	58.711	1.5205	8.67e-05	0.00127	Female enriched
ENSMUSG00000028145	Them4	chr3	535.803	-0.4196	9.03e-05	0.00131	Male enriched
ENSMUSG00000025757	Hspa4l	chr3	279.781	-0.491	9.18e-05	0.00133	Male enriched
ENSMUSG00000027805	Pfn2	chr3	74.887	-0.7242	9.46e-05	0.00136	Male enriched
ENSMUSG00000021037	Ahsa1	chr12	1648.32	-0.4269	9.69e-05	0.00139	Male enriched
ENSMUSG00000033114	Slc35d2	chr13	724.486	-0.4424	0.000103	0.00146	Male enriched
ENSMUSG00000020156	Mum1	chr10	413.133	0.3947	0.000102	0.00146	Female enriched
ENSMUSG00000060935	Tmem263	chr10	244.317	-0.5512	0.000104	0.00147	Male enriched
ENSMUSG00000048706	Lurap1l	chr4	1386.91	-0.5154	0.000104	0.00148	Male enriched
ENSMUSG00000071632	2510002D24Rik	chr16	274.879	-0.4716	0.000108	0.00151	Male enriched
ENSMUSG00000030798	Cd37	chr7	250.995	1.0229	0.000108	0.00152	Female enriched
ENSMUSG00000043445	Pgp	chr17	616.673	-0.3569	0.000111	0.00155	Male enriched
ENSMUSG00000052534	Pbx1	chr1	911.516	0.582	0.000113	0.00157	Female enriched
ENSMUSG00000021136	Smoc1	chr12	4810.95	0.492	0.000115	0.00159	Female enriched
ENSMUSG00000029101	Rgs12	chr5	273.781	0.7342	0.000118	0.00162	Female enriched
ENSMUSG00000050248	Evc2	chr5	81.914	1.0993	0.000121	0.00165	Female enriched
ENSMUSG00000030421	Uri1	chr7	1018.85	-0.335	0.000124	0.00168	Male enriched
ENSMUSG00000058881	Zfp516	chr18	351.108	0.5468	0.000124	0.00168	Female enriched
ENSMUSG00000024308	Tapbp	chr17	4217.91	0.4961	0.000125	0.00168	Female enriched
ENSMUSG00000001542	Ell2	chr13	2280.49	-0.4765	0.000124	0.00168	Male enriched
ENSMUSG00000030577	Cd22	chr7	142.643	1.047	0.000135	0.0018	Female enriched
ENSMUSG00000032932	Hspa13	chr16	941.197	-0.5199	0.000136	0.00181	Male enriched
ENSMUSG00000021356	Irf4	chr13	21.604	1.2765	0.000147	0.00194	Female enriched
ENSMUSG00000021986	Amer2	chr14	21.462	2.6286	0.000148	0.00195	Female enriched
ENSMUSG00000032265	Fam46a	chr9	875.259	0.5742	0.000153	0.002	Female enriched
ENSMUSG00000035840	Lysmd3	chr13	728.835	-0.4617	0.000152	0.002	Male enriched
ENSMUSG00000006315	Tmem147	chr7	1136.15	-0.3273	0.000154	0.00201	Male enriched
ENSMUSG00000025935	Tram1	chr1	4180.41	-0.3867	0.000154	0.00201	Male enriched
ENSMUSG00000048970	C1galt1c1	chrX	403.86	-0.3599	0.00016	0.00208	Male enriched
ENSMUSG00000070691	Runx3	chr4	30.718	1.5988	0.000162	0.00209	Female enriched
ENSMUSG00000040147	Maob	chrX	4915.18	0.5509	0.000163	0.00211	Female enriched
ENSMUSG00000022503	Nubp1	chr16	611.258	-0.3419	0.000166	0.00214	Male enriched
ENSMUSG00000042594	Sh2b3	chr5	1115.47	0.6056	0.000168	0.00215	Female enriched
ENSMUSG00000041180	Hectd2	chr19	91.612	-0.552	0.000173	0.0022	Male enriched
ENSMUSG00000021877	Arf4	chr14	741.552	-0.4428	0.000173	0.0022	Male enriched
ENSMUSG00000023073	Slc10a2	chr8	522.601	-1.6207	0.000174	0.00221	Male enriched
ENSMUSG00000031980	Agt	chr8	21062.8	0.532	0.000176	0.00224	Female enriched
ENSMUSG00000036862	Dchs1	chr7	267.442	0.6488	0.000179	0.00227	Female enriched
ENSMUSG00000028698	Pik3r3	chr4	50.541	-0.8069	0.00018	0.00227	Male enriched
ENSMUSG00000020747	2310067B10Rik	chr11	1976.01	0.3506	0.00018	0.00227	Female enriched
ENSMUSG00000035847	Ids	chrX	592.994	0.3733	0.000181	0.00228	Female enriched
ENSMUSG00000040006	Ginm1	chr10	521.129	-0.3473	0.000181	0.00228	Male enriched
ENSMUSG00000022476	Polr3h	chr15	244.108	-0.3475	0.000182	0.00229	Male enriched
ENSMUSG00000056131	Pgm3	chr9	535.868	-0.8816	0.000186	0.00233	Male enriched
ENSMUSG00000062931	Zfp938	chr10	112.256	-0.5033	0.000187	0.00233	Male enriched
ENSMUSG00000025512	Chid1	chr7	780.498	-0.3955	0.000194	0.0024	Male enriched
ENSMUSG00000026009	Icos	chr1	16.46	1.3871	0.000202	0.00248	Female enriched
ENSMUSG00000031389	Arhgap4	chrX	410.864	0.9866	0.000214	0.00259	Female enriched
ENSMUSG00000029122	Evc	chr5	127.142	0.8914	0.000219	0.00263	Female enriched
ENSMUSG00000038437	Mllt6	chr11	1593.74	0.3786	0.000219	0.00263	Female enriched
ENSMUSG00000045639	Zfp629	chr7	647.93	0.3652	0.000223	0.00267	Female enriched
ENSMUSG00000024479	Mal2	chr15	1049.53	-0.6736	0.000234	0.00277	Male enriched
ENSMUSG00000074207	Adh1	chr3	48657.5	0.4856	0.000244	0.00285	Female enriched
ENSMUSG00000024480	Ap3s1	chr18	454.224	-0.3929	0.000245	0.00286	Male enriched
ENSMUSG00000078974	Sec61g	chr11	243.733	-0.5007	0.000255	0.00295	Male enriched
ENSMUSG00000054630	Ugt2b5	chr5	11389.8	-0.6257	0.000261	0.00301	Male enriched
ENSMUSG00000067071	Hes6	chr1	1363.25	-0.6009	0.000265	0.00304	Male enriched
ENSMUSG00000029119	Man2b2	chr5	2951.59	0.3515	0.00028	0.00317	Female enriched
ENSMUSG00000021786	Oxsm	chr14	1271.32	-0.3459	0.00028	0.00317	Male enriched
ENSMUSG00000028716	Pdzk1ip1	chr4	97.094	1.1217	0.000281	0.00318	Female enriched
ENSMUSG00000063558	Aox1	chr1	2157.63	-0.7558	0.000327	0.00362	Male enriched
ENSMUSG00000029471	Camkk2	chr5	480.014	0.5881	0.000337	0.0037	Female enriched
ENSMUSG00000026475	Rgs16	chr1	5024.15	1.3686	0.000347	0.00378	Female enriched
ENSMUSG00000027828	Ssr3	chr3	7138.51	-0.3288	0.00035	0.00381	Male enriched
ENSMUSG00000027602	Map1lc3a	chr2	954.614	-0.5218	0.000359	0.00388	Male enriched
ENSMUSG00000027965	Olfm3	chr3	105.436	-0.8848	0.000363	0.00392	Male enriched
ENSMUSG00000067813	Xkr9	chr1	360.05	-0.4875	0.000373	0.00401	Male enriched
ENSMUSG00000052142	Rasal3	chr17	81.896	1.4951	0.000375	0.00403	Female enriched
ENSMUSG00000000957	Mmp14	chr14	1629.12	0.5285	0.000377	0.00403	Female enriched
ENSMUSG00000020604	Arsg	chr11	623.637	-0.7485	0.000377	0.00403	Male enriched
ENSMUSG00000015880	Ncapg	chr5	20.601	2.1075	0.000386	0.00411	Female enriched
ENSMUSG00000040722	Scamp5	chr9	550.608	-0.7463	0.000395	0.00418	Male enriched
ENSMUSG00000034254	Agpat1	chr17	568.905	0.3439	0.000399	0.00422	Female enriched
ENSMUSG00000032053	Pou2af1	chr9	18.655	1.5176	0.000406	0.00427	Female enriched
ENSMUSG00000029086	Prom1	chr5	94.771	1.9473	0.000408	0.00429	Female enriched
ENSMUSG00000073409	H2-Q6	chr17	858.035	0.7627	0.000426	0.00443	Female enriched
ENSMUSG00000076937	Iglc2	chr16	8.434	1.8762	0.000453	0.00465	Female enriched
ENSMUSG00000033967	2310014L17Rik	chr7	65.239	1.2763	0.000457	0.00468	Female enriched
ENSMUSG00000078853	Igtp	chr11	1128.88	0.9496	0.000458	0.00468	Female enriched
ENSMUSG00000027508	Pag1	chr3	484.75	0.642	0.000473	0.00479	Female enriched
ENSMUSG00000032500	Dclk3	chr9	428.204	0.9332	0.000488	0.00492	Female enriched
ENSMUSG00000036622	Atp13a2	chr4	1525.74	0.6921	0.000496	0.00498	Female enriched
ENSMUSG00000022972	1110004E09Rik	chr16	279.266	-0.3603	0.000498	0.00499	Male enriched
ENSMUSG00000029761	Cald1	chr6	7985.22	-0.3545	0.000503	0.00503	Male enriched
ENSMUSG00000030724	Cd19	chr7	36.592	1.2409	0.000512	0.00511	Female enriched
ENSMUSG00000035064	Eef2k	chr7	499.763	0.5906	0.000521	0.00518	Female enriched
ENSMUSG00000022416	Cacna1i	chr15	7.64	1.5093	0.000535	0.0053	Female enriched
ENSMUSG00000056917	Sipa1	chr19	751.446	0.5751	0.000558	0.00546	Female enriched
ENSMUSG00000035227	Spcs2	chr7	1591.87	-0.459	0.000582	0.00565	Male enriched
ENSMUSG00000039145	Camk1d	chr2	3510.23	0.7459	0.000586	0.00569	Female enriched
ENSMUSG00000027322	Siglec1	chr2	1571.41	0.9796	0.000607	0.00585	Female enriched
ENSMUSG00000028268	Gbp3	chr3	745.425	0.9958	0.00064	0.0061	Female enriched
ENSMUSG00000039585	Myo9a	chr9	758.089	0.9835	0.000686	0.00643	Female enriched
ENSMUSG00000009585	Apobec3	chr15	303.137	1.3367	0.000693	0.00647	Female enriched
ENSMUSG00000041890	Git2	chr5	804.674	0.3925	0.000725	0.0067	Female enriched
ENSMUSG00000030103	Bhlhe40	chr6	4182.68	0.4411	0.000734	0.00677	Female enriched
ENSMUSG00000025743	Sdc3	chr4	6518.04	0.9294	0.000805	0.00726	Female enriched
ENSMUSG00000026278	Bok	chr1	260.878	-0.6551	0.000824	0.0074	Male enriched
ENSMUSG00000068184	Ndufaf2	chr13	211.559	-0.3564	0.000832	0.00745	Male enriched
ENSMUSG00000054191	Klf1	chr8	156.283	0.7407	0.000854	0.00761	Female enriched
ENSMUSG00000036639	Nudt1	chr5	295.323	-0.3789	0.000866	0.0077	Male enriched
ENSMUSG00000041642	Kif21b	chr1	394.142	1.0162	0.000866	0.0077	Female enriched
ENSMUSG00000025153	Fasn	chr11	18699.8	1.1218	0.000871	0.00773	Female enriched
ENSMUSG00000027016	Zfp385b	chr2	686.244	0.4371	0.000876	0.00776	Female enriched
ENSMUSG00000035811	Ugt2b35	chr5	3692.19	-0.7233	0.000921	0.00809	Male enriched
ENSMUSG00000025279	Dnase1l3	chr14	2680	0.4042	0.000925	0.00811	Female enriched
ENSMUSG00000014905	Dnajb9	chr12	1357.58	-0.5826	0.000927	0.00812	Male enriched
ENSMUSG00000038855	Itpkb	chr1	685.754	0.6215	0.000928	0.00812	Female enriched
ENSMUSG00000030830	Itgal	chr7	1504.32	1.4307	0.000933	0.00816	Female enriched
ENSMUSG00000038323	1700066M21Rik	chr1	619.731	-0.38	0.000936	0.00818	Male enriched
ENSMUSG00000036565	Ttyh3	chr5	1002.4	0.8039	0.00099	0.00853	Female enriched
ENSMUSG00000005986	Ankrd13d	chr19	42.197	1.2684	0.000997	0.00857	Female enriched
ENSMUSG00000004221	Ikbkg	chrX	1799.73	-0.4741	0.00102	0.00876	Male enriched
ENSMUSG00000001056	Nhp2	chr11	417.527	-0.4625	0.00103	0.00877	Male enriched
ENSMUSG00000028108	Ecm1	chr3	4647.45	0.5424	0.00104	0.00884	Female enriched
ENSMUSG00000028194	Ddah1	chr3	4488.43	0.6458	0.00107	0.00906	Female enriched
ENSMUSG00000020422	Tns3	chr11	2228.94	0.3344	0.00108	0.00911	Female enriched
ENSMUSG00000030096	Slc6a6	chr6	4842.74	0.3514	0.00109	0.00914	Female enriched
ENSMUSG00000025155	Dus1l	chr11	1598.41	-0.3841	0.0011	0.00925	Male enriched
ENSMUSG00000049823	Zbtb12	chr17	143.211	0.4285	0.00114	0.00943	Female enriched
ENSMUSG00000044763	Trmt10c	chr16	365.824	-0.374	0.00114	0.00943	Male enriched
ENSMUSG00000022210	Dhrs4	chr14	3015.98	-0.4767	0.00115	0.00951	Male enriched
ENSMUSG00000054404	Slfn5	chr11	415.363	0.6172	0.00121	0.00991	Female enriched
ENSMUSG00000031626	Sorbs2	chr8	2437.61	-0.5686	0.00122	0.01	Male enriched
ENSMUSG00000053581	Zfand2a	chr5	373.528	-0.4163	0.00123	0.01	Male enriched
ENSMUSG00000008035	Mid1ip1	chrX	1132.27	0.613	0.00131	0.0105	Female enriched
ENSMUSG00000039016	Timm8b	chr9	658.732	-0.3327	0.00132	0.0106	Male enriched
ENSMUSG00000029369	Afm	chr5	6707.61	0.5434	0.00133	0.0106	Female enriched
ENSMUSG00000023169	Slc38a1	chr15	204.72	0.9679	0.00135	0.0107	Female enriched
ENSMUSG00000037997	Parp11	chr6	255.615	0.4715	0.0014	0.011	Female enriched
ENSMUSG00000006218	Fam131c	chr4	85.837	-1.2402	0.00141	0.0111	Male enriched
ENSMUSG00000041353	Tmem29	chrX	208.158	-0.3296	0.00144	0.0112	Male enriched
ENSMUSG00000008153	Clstn3	chr6	303.832	-1.0687	0.00147	0.0114	Male enriched
ENSMUSG00000043020	Wdr63	chr3	6.163	1.699	0.0015	0.0115	Female enriched
ENSMUSG00000022957	Itsn1	chr16	1424.96	0.3433	0.0015	0.0116	Female enriched
ENSMUSG00000021461	Fancc	chr13	147.74	0.3782	0.00152	0.0116	Female enriched
ENSMUSG00000001672	Marveld3	chr8	30.43	-1.4812	0.00154	0.0118	Male enriched
ENSMUSG00000054545	Ugt1a6a	chr1	334.147	0.5588	0.00161	0.0121	Female enriched
ENSMUSG00000053317	Sec61b	chr4	1114.55	-0.3588	0.00163	0.0122	Male enriched
ENSMUSG00000050671	Ism2	chr12	10.145	1.3999	0.00162	0.0122	Female enriched
ENSMUSG00000031808	Slc27a1	chr8	450.103	0.8022	0.00165	0.0124	Female enriched
ENSMUSG00000024785	Rcl1	chr19	3385.01	-0.3883	0.00165	0.0124	Male enriched
ENSMUSG00000029260	Ugt2b34	chr5	10885.3	-0.4019	0.00169	0.0125	Male enriched
ENSMUSG00000018102	Hist1h2bc	chr13	1826.61	-0.4484	0.0017	0.0126	Male enriched
ENSMUSG00000068105	Tnfrsf13c	chr15	7.225	1.5018	0.00171	0.0127	Female enriched
ENSMUSG00000039158	Akna	chr4	360.701	1.2453	0.00173	0.0128	Female enriched
ENSMUSG00000020307	Cdc34	chr10	1368.2	-0.3864	0.00175	0.0129	Male enriched
ENSMUSG00000035697	Hmha1	chr10	872.539	0.8398	0.00181	0.0132	Female enriched
ENSMUSG00000030591	Psmd8	chr7	3149.58	-0.3566	0.00184	0.0135	Male enriched
ENSMUSG00000026478	Lamc1	chr1	913.965	0.4423	0.00186	0.0135	Female enriched
ENSMUSG00000038252	Ncapd2	chr6	214.874	0.707	0.00187	0.0136	Female enriched
ENSMUSG00000048251	Bcl11b	chr12	15.506	2.1066	0.00189	0.0137	Female enriched
ENSMUSG00000005540	Fcer2a	chr8	20.86	1.3836	0.00191	0.0138	Female enriched
ENSMUSG00000040253	Gbp7	chr3	846.516	0.8323	0.00193	0.0139	Female enriched
ENSMUSG00000033182	Kbtbd12	chr6	8.944	-1.5567	0.00202	0.0144	Male enriched
ENSMUSG00000005142	Man2b1	chr8	5011.48	0.3504	0.00206	0.0146	Female enriched
ENSMUSG00000050357	Rltpr	chr8	31.545	1.0346	0.00206	0.0146	Female enriched
ENSMUSG00000041577	Prelp	chr1	3021.21	0.4226	0.00205	0.0146	Female enriched
ENSMUSG00000020902	Ntn1	chr11	544.698	0.401	0.0021	0.0148	Female enriched
ENSMUSG00000026121	Sema4c	chr1	198.959	0.3804	0.00211	0.0149	Female enriched
ENSMUSG00000052562	Slc22a30	chr19	2403.64	-0.6195	0.00212	0.015	Male enriched
ENSMUSG00000026922	Agpat2	chr2	4081.76	-0.4368	0.00214	0.0151	Male enriched
ENSMUSG00000043924	Ncmap	chr4	40.028	1.1017	0.00217	0.0152	Female enriched
ENSMUSG00000004069	Dnaja3	chr16	2780.88	-0.3666	0.00219	0.0153	Male enriched
ENSMUSG00000032198	Dock6	chr9	905.037	0.3298	0.0022	0.0154	Female enriched
ENSMUSG00000049624	Slc17a5	chr9	1015.44	-0.3462	0.00224	0.0156	Male enriched
ENSMUSG00000003721	Insig2	chr1	3674.88	-0.671	0.00225	0.0156	Male enriched
ENSMUSG00000089678	Agxt2	chr15	2908.53	-0.3692	0.0024	0.0164	Male enriched
ENSMUSG00000016541	Atxn10	chr15	1859.12	-0.341	0.00242	0.0165	Male enriched
ENSMUSG00000057672	Pkn1	chr8	1832.5	0.4784	0.00243	0.0166	Female enriched
ENSMUSG00000016356	Col20a1	chr2	82.665	0.7907	0.00244	0.0166	Female enriched
ENSMUSG00000039199	Zdhhc1	chr8	149.291	0.4489	0.00248	0.0168	Female enriched
ENSMUSG00000022218	Tgm1	chr14	689.463	0.7383	0.00247	0.0168	Female enriched
ENSMUSG00000040488	Ltbp4	chr7	2999.53	0.4909	0.00251	0.017	Female enriched
ENSMUSG00000026571	Dcaf6	chr1	1627.62	0.4177	0.00254	0.0171	Female enriched
ENSMUSG00000021182	Ccdc88c	chr12	152.231	0.7708	0.00256	0.0172	Female enriched
ENSMUSG00000039936	Pik3cd	chr4	640.626	1.2334	0.00266	0.0177	Female enriched
ENSMUSG00000009292	Trpm2	chr10	906.796	1.1097	0.00265	0.0177	Female enriched
ENSMUSG00000057337	Chst3	chr10	19.641	0.913	0.00273	0.0181	Female enriched
ENSMUSG00000050947	Amigo1	chr3	400.999	0.4812	0.00275	0.0182	Female enriched
ENSMUSG00000043789	Vwce	chr19	1972.31	0.3729	0.00277	0.0183	Female enriched
ENSMUSG00000075415	Fnbp1	chr2	1248.83	0.3509	0.00282	0.0185	Female enriched
ENSMUSG00000026781	Acbd5	chr2	5914.18	-0.3728	0.00291	0.0189	Male enriched
ENSMUSG00000031304	Il2rg	chrX	108.899	1.3749	0.00292	0.019	Female enriched
ENSMUSG00000017754	Pltp	chr2	4536.05	0.9604	0.003	0.0194	Female enriched
ENSMUSG00000020143	Dock2	chr11	498.665	1.2401	0.00307	0.0197	Female enriched
ENSMUSG00000020871	Dlx4	chr11	15.75	1.1691	0.00307	0.0197	Female enriched
ENSMUSG00000030364	Clec2h	chr6	94.572	-2.5655	0.0031	0.0198	Male enriched
ENSMUSG00000063245	Gm13248	chr4	10.371	-1.2362	0.00315	0.02	Male enriched
ENSMUSG00000068735	Trp53i11	chr2	442.484	0.347	0.00316	0.02	Female enriched
ENSMUSG00000024164	C3	chr17	375047	0.6452	0.00315	0.02	Female enriched
ENSMUSG00000048218	Amigo2	chr15	395.514	0.5926	0.00315	0.02	Female enriched
ENSMUSG00000020464	Pnpt1	chr11	747.739	-0.3513	0.0032	0.0202	Male enriched
ENSMUSG00000055733	Nap1l3	chrX	34.427	0.7657	0.00326	0.0205	Female enriched
ENSMUSG00000027639	Samhd1	chr2	1695.68	0.8106	0.00331	0.0207	Female enriched
ENSMUSG00000000159	Igsf5	chr16	200.793	-0.3416	0.00333	0.0208	Male enriched
ENSMUSG00000020328	Nudcd2	chr11	501.146	-0.3246	0.00333	0.0208	Male enriched
ENSMUSG00000020534	Shmt1	chr11	5364.76	0.44	0.00353	0.0218	Female enriched
ENSMUSG00000061175	Fnip2	chr3	1668.95	0.5349	0.00363	0.0222	Female enriched
ENSMUSG00000029102	Hgfac	chr5	9669.78	0.4596	0.00373	0.0226	Female enriched
ENSMUSG00000036752	Tubb4b	chr2	1694.07	-0.6557	0.00388	0.0234	Male enriched
ENSMUSG00000036136	Fam110c	chr12	47.169	0.9374	0.00392	0.0235	Female enriched
ENSMUSG00000031422	Morf4l2	chrX	1675.29	-0.4617	0.00395	0.0237	Male enriched
ENSMUSG00000024858	Adrbk1	chr19	1684.39	0.6153	0.00406	0.0241	Female enriched
ENSMUSG00000038768	9130409I23Rik	chr1	110.711	-1.2214	0.00404	0.0241	Male enriched
ENSMUSG00000038174	Fam126b	chr1	978.671	-0.4696	0.00409	0.0243	Male enriched
ENSMUSG00000010095	Slc3a2	chr19	1223.52	0.3931	0.00418	0.0247	Female enriched
ENSMUSG00000050721	Plekho2	chr9	781.297	1.2522	0.00434	0.0254	Female enriched
ENSMUSG00000078674	Mup18	chr4	709.96	-1.8646	0.00441	0.0257	Male enriched
ENSMUSG00000022504	Ciita	chr16	121.798	1.1064	0.00452	0.0261	Female enriched
ENSMUSG00000019122	Ccl9	chr11	1175	0.4476	0.00451	0.0261	Female enriched
ENSMUSG00000033220	Rac2	chr15	933.932	1.4934	0.00455	0.0263	Female enriched
ENSMUSG00000069170	Gpr98	chr13	66.41	-0.7697	0.00459	0.0264	Male enriched
ENSMUSG00000008193	Spib	chr7	31.614	0.8857	0.00462	0.0265	Female enriched
ENSMUSG00000043251	Exoc3l	chr8	184.152	0.3552	0.00465	0.0266	Female enriched
ENSMUSG00000046541	Zfp526	chr7	224.853	0.3289	0.00468	0.0267	Female enriched
ENSMUSG00000038976	Ppp1r9b	chr11	779.047	0.7507	0.00471	0.0269	Female enriched
ENSMUSG00000026288	Inpp5d	chr1	587.694	1.0241	0.00478	0.0272	Female enriched
ENSMUSG00000052397	Ezr	chr17	419.609	1.1377	0.00483	0.0274	Female enriched
ENSMUSG00000031758	Cdyl2	chr8	59.345	0.4558	0.00488	0.0276	Female enriched
ENSMUSG00000032596	Uba7	chr9	779.145	0.6191	0.00494	0.0278	Female enriched
ENSMUSG00000075701	Vimp	chr7	1093.78	-0.4203	0.00493	0.0278	Male enriched
ENSMUSG00000041078	Grid1	chr14	28.93	0.8982	0.00504	0.0282	Female enriched
ENSMUSG00000023057	Fabp2	chr3	1112.53	-0.5199	0.00508	0.0283	Male enriched
ENSMUSG00000051506	Wdfy4	chr14	664.487	1.3184	0.00514	0.0286	Female enriched
ENSMUSG00000035413	Tmem98	chr11	277.467	0.6803	0.0052	0.0288	Female enriched
ENSMUSG00000000058	Cav2	chr6	114.292	-0.4068	0.00522	0.0289	Male enriched
ENSMUSG00000032796	Lama1	chr17	293.2	0.6303	0.00526	0.029	Female enriched
ENSMUSG00000028578	Caap1	chr4	110.614	-0.3485	0.00532	0.0292	Male enriched
ENSMUSG00000028247	Coq3	chr4	477.741	-0.3517	0.00538	0.0295	Male enriched
ENSMUSG00000002668	Dennd1c	chr17	225.948	1.212	0.00548	0.0299	Female enriched
ENSMUSG00000057440	Mpp7	chr18	153.399	-0.4254	0.00561	0.0304	Male enriched
ENSMUSG00000026333	Gin1	chr1	254.405	-0.461	0.0056	0.0304	Male enriched
ENSMUSG00000001082	Mfsd10	chr5	213.4	0.47	0.0058	0.0312	Female enriched
ENSMUSG00000023262	Acy1	chr9	1091.81	0.3317	0.00585	0.0314	Female enriched
ENSMUSG00000038271	Iffo1	chr6	482.093	0.3582	0.00586	0.0314	Female enriched
ENSMUSG00000028957	Per3	chr4	1706.69	0.8507	0.00592	0.0316	Female enriched
ENSMUSG00000069874	Irgm2	chr11	2406.55	0.5168	0.00594	0.0317	Female enriched
ENSMUSG00000070462	Mesdc1	chr7	343.007	0.5371	0.00616	0.0324	Female enriched
ENSMUSG00000038949	Cnst	chr1	548.287	0.5022	0.00637	0.0333	Female enriched
ENSMUSG00000062488	I830012O16Rik	chr19	180.553	0.6887	0.00646	0.0337	Female enriched
ENSMUSG00000031861	Lpar2	chr8	100.768	0.7223	0.00653	0.0339	Female enriched
ENSMUSG00000024878	Cbwd1	chr19	141.836	-0.3283	0.00652	0.0339	Male enriched
ENSMUSG00000021210	Akr1c6	chr13	18985.5	-0.4124	0.00653	0.0339	Male enriched
ENSMUSG00000060216	Arrb2	chr11	1071.23	0.618	0.00651	0.0339	Female enriched
ENSMUSG00000024413	Npc1	chr18	7368.75	0.3324	0.00669	0.0345	Female enriched
ENSMUSG00000028011	Tdo2	chr3	34654.5	-0.3697	0.00675	0.0347	Male enriched
ENSMUSG00000060708	Bloc1s4	chr5	243.541	-0.3264	0.00682	0.035	Male enriched
ENSMUSG00000047875	Gpr157	chr4	181.203	0.3323	0.0069	0.0353	Female enriched
ENSMUSG00000025916	Ppp1r42	chr1	1.835	2.9423	0.00703	0.0359	Female enriched
ENSMUSG00000042988	Notum	chr11	1567.3	0.4731	0.00714	0.0363	Female enriched
ENSMUSG00000040035	Disp2	chr2	153.661	0.9831	0.00732	0.0369	Female enriched
ENSMUSG00000047810	Ccdc88b	chr19	316.573	1.2173	0.00736	0.037	Female enriched
ENSMUSG00000024590	Lmnb1	chr18	219.844	0.5078	0.00742	0.0372	Female enriched
ENSMUSG00000028581	Laptm5	chr4	2750.32	1.2011	0.00751	0.0375	Female enriched
ENSMUSG00000022865	Cxadr	chr16	2376.23	-0.4248	0.0075	0.0375	Male enriched
ENSMUSG00000047446	Arl4a	chr12	696.45	-0.4801	0.00757	0.0378	Male enriched
ENSMUSG00000052957	Gas1	chr13	571.394	0.7882	0.00775	0.0385	Female enriched
ENSMUSG00000024747	Aldh1a7	chr19	3590.67	-0.5514	0.00781	0.0387	Male enriched
ENSMUSG00000040940	Arhgef1	chr7	2107.76	0.368	0.00788	0.0389	Female enriched
ENSMUSG00000029603	Dtx1	chr5	32.616	0.8625	0.00806	0.0396	Female enriched
ENSMUSG00000020340	Cyfip2	chr11	253.273	1.0446	0.00806	0.0396	Female enriched
ENSMUSG00000033256	Shf	chr2	341.82	0.3287	0.00816	0.0399	Female enriched
ENSMUSG00000030468	Siglecg	chr7	24.945	0.9422	0.0083	0.0405	Female enriched
ENSMUSG00000029446	Psph	chr5	123.103	-0.5081	0.00853	0.0412	Male enriched
ENSMUSG00000031506	Ptpn7	chr1	27.522	1.1273	0.00878	0.0421	Female enriched
ENSMUSG00000055148	Klf2	chr8	565.818	0.8631	0.00898	0.0427	Female enriched
ENSMUSG00000042333	Tnfrsf14	chr4	296.312	0.8048	0.00904	0.0429	Female enriched
ENSMUSG00000004018	Fancl	chr11	118.853	-0.3417	0.00906	0.043	Male enriched
ENSMUSG00000042613	Pbxip1	chr3	744.946	0.3703	0.00918	0.0434	Female enriched
ENSMUSG00000030872	Gga2	chr7	570.595	0.3931	0.00933	0.0439	Female enriched
ENSMUSG00000018168	Ikzf3	chr11	113.204	1.8841	0.00953	0.0446	Female enriched
ENSMUSG00000031443	F7	chr8	3700.8	0.4082	0.00987	0.0458	Female enriched
ENSMUSG00000064267	Hvcn1	chr5	115.624	0.7915	0.00986	0.0458	Female enriched
ENSMUSG00000023990	Tfeb	chr17	377.851	0.3702	0.00988	0.0459	Female enriched
ENSMUSG00000025357	Dgka	chr10	332.127	0.3417	0.0101	0.0466	Female enriched
ENSMUSG00000029449	Rhof	chr5	22.03	1.5081	0.0102	0.047	Female enriched
ENSMUSG00000081769	Gm12216	chr11	41.718	0.5998	0.0103	0.0473	Female enriched
ENSMUSG00000042213	Zfand4	chr6	497.742	-0.4681	0.0105	0.0478	Male enriched
